# Supplementary material for: Placental immune editing switch (PIES): learning about immunomodulatory pathways from a unique case report
Source: Oncotarget. 2016 Nov 11;7(50):83817–27. doi: 10.18632/oncotarget.13306 (PMC5347808; doi:10.18632/oncotarget.13306)
Supplement: Supplementary file 1 [file oncotarget-07-83817-s001.xlsx]

## Sheet: Ratio to mean
	Uterus	Placenta	Breast Tumor	Lymph node Tumor	Lymph node Normal	Breast Normal	Mean of 6 samples		Uterus	Placenta	Breast Tumor	Lymph node Tumor	Lymph node Normal	Breast Normal
CXCL11	18.21	35.8	359.21	77.01	50.43	21.72	93.73		0.194281	0.381948	3.83239	0.821615	0.538035	0.231729
CXCL9	130.53	30.35	907.73	1228.49	130.75	73.51	416.893		0.313102	0.0728004	2.17737	2.94677	0.313629	0.176328
C4B	2051.99	344.8	12086.9	3765.38	725.65	1045.9	3336.78		0.614962	0.103333	3.62234	1.12845	0.21747	0.313446
TPSAB1	385.51	77.83	509.69	360.34	146.62	51.79	255.297		1.51005	0.304861	1.99646	1.41146	0.574312	0.202862
KIR_Inhibiting_Subgroup_1	53.12	24.13	87.38	29.06	15.88	9.19	36.46		1.45694	0.661821	2.3966	0.797038	0.435546	0.252057
ISG15	1288.57	419.52	919.87	329.1	502.44	96.9	592.733		2.17395	0.707772	1.55191	0.555224	0.847666	0.16348
CCL19	37.94	18.68	1135.88	4260.84	2167.61	120.3	1290.21		0.0294061	0.0144783	0.880385	3.30244	1.68005	0.0932408
SLAMF1	247.39	122.2	145.63	286.24	75.65	16.71	148.97		1.66067	0.820299	0.977579	1.92146	0.50782	0.11217
CXCL10	22.77	17.9	138.34	63.2	30.82	20.88	48.985		0.464836	0.365418	2.82413	1.29019	0.629172	0.426253
COL3A1	15374.8	38291.4	23251.6	1795.15	3098.72	3609.7	14236.9		1.07992	2.68959	1.63319	0.126092	0.217654	0.253546
MX1	1681.66	1000.15	4317.81	2138.77	2685.93	691.7	2086		0.806164	0.479458	2.0699	1.0253	1.2876	0.331591
SMPD3	57.67	45.92	70.39	55.94	19.61	11.7	43.5383		1.32458	1.0547	1.61674	1.28484	0.450408	0.268729
LTB	53.12	20.24	213.58	2236.85	808.77	35.92	561.413		0.0946183	0.0360519	0.380433	3.98432	1.4406	0.0639814
IFIH1	169.99	201.59	283.97	191.07	131.68	48.45	171.125		0.993367	1.17803	1.65943	1.11655	0.769496	0.283126
LILRB2	217.04	184.46	140.77	262.99	107.4	25.06	156.287		1.38873	1.18027	0.900717	1.68274	0.687199	0.160346
CCR7	13.66	7.78	50.97	369.05	133.55	9.19	97.3667		0.140294	0.0799041	0.523485	3.79031	1.37162	0.0943855
IRF7	306.58	249.84	713.57	567.39	440.81	131.16	401.558		0.763476	0.622176	1.777	1.41297	1.09775	0.326628
TNFRSF12A	224.63	80.95	63.1	13.8	11.21	11.7	67.565		3.32465	1.19811	0.933915	0.204248	0.165914	0.173167
IDO1	118.38	535.49	133.49	153.29	99.93	29.24	178.303		0.663925	3.00325	0.748668	0.859715	0.560449	0.16399
BCL2	324.8	628.11	987.83	1266.27	294.18	222.21	620.567		0.523393	1.01216	1.59182	2.04051	0.474051	0.358076
IFIT1	230.7	210.15	817.93	185.98	521.12	188.8	359.113		0.642416	0.585191	2.27764	0.517887	1.45113	0.525739
ISG20	144.19	64.6	378.63	515.08	181.18	92.73	229.402		0.628548	0.281602	1.65051	2.24532	0.789794	0.404225
TAP1	367.29	212.48	378.63	525.25	185.85	92.73	293.705		1.25054	0.723447	1.28915	1.78836	0.632778	0.315725
PRAME	53.12	43.59	67.96	47.22	21.48	16.71	41.68		1.27447	1.04583	1.63052	1.13292	0.515355	0.400912
TNF	78.92	51.37	67.96	98.08	59.77	17.54	62.2733		1.26732	0.824912	1.09132	1.57499	0.959801	0.281661
CTLA4	63.75	17.12	72.81	347.26	113	19.21	105.525		0.604122	0.162236	0.689979	3.29078	1.07084	0.182042
IRF4	147.22	19.46	475.71	742.47	555.68	128.65	344.865		0.426892	0.0564279	1.37941	2.15293	1.6113	0.373045
TNFRSF10C	125.97	105.07	58.25	29.79	28.95	15.87	60.65		2.077	1.7324	0.960429	0.491179	0.477329	0.261665
LRRN3	62.23	76.28	87.38	67.56	62.57	24.23	63.375		0.981933	1.20363	1.37878	1.06604	0.987298	0.382327
NOD2	30.35	30.35	63.1	61.75	27.08	17.54	38.3617		0.791154	0.791154	1.64487	1.60968	0.705913	0.457227
CCR6	30.35	11.67	53.4	129.31	91.52	15.04	55.215		0.549669	0.211356	0.967128	2.34194	1.65752	0.27239
FUT5	65.26	28.8	67.96	37.05	14.94	19.21	38.87		1.67893	0.740931	1.74839	0.953177	0.384358	0.494211
IRF8	210.97	132.32	165.04	988.02	520.19	46.78	343.887		0.613487	0.384778	0.479926	2.8731	1.51268	0.136033
IFI35	176.06	143.21	254.85	168.54	212.93	72.68	171.378		1.02732	0.835637	1.48706	0.983438	1.24246	0.424091
TIRAP	154.81	144.77	220.87	158.37	83.12	63.49	137.572		1.1253	1.05232	1.60549	1.15118	0.604194	0.461505
SIGLEC1	622.28	757.31	310.67	406.83	987.14	89.39	528.937		1.17647	1.43176	0.587348	0.769147	1.86627	0.168999
DDX58	251.95	228.05	616.48	262.26	424.93	179.61	327.213		0.769987	0.696946	1.88403	0.801495	1.29863	0.548908
GZMB	107.76	15.57	41.26	92.26	121.41	12.53	65.1317		1.65449	0.239054	0.633486	1.41652	1.86407	0.19238
C2	303.55	294.99	167.47	166.37	225.07	51.79	201.54		1.50615	1.46368	0.830952	0.825494	1.11675	0.256971
IL12RB1	59.19	35.8	121.35	239.74	92.46	37.59	97.6883		0.605907	0.366472	1.24222	2.45413	0.946479	0.384795
STAT2	1252.14	1158.15	2650.39	1365.07	1170.19	828.7	1404.11		0.89177	0.82483	1.8876	0.972198	0.833405	0.590197
CD27	36.43	20.24	162.62	517.98	269.9	51.79	176.493		0.20641	0.114679	0.921395	2.93484	1.52924	0.293439
CSF2RB	446.22	1293.58	361.64	1018.53	964.73	115.28	699.997		0.63746	1.84798	0.516631	1.45505	1.37819	0.164686
LAG3	84.99	9.34	111.65	85	34.55	35.92	60.2417		1.41082	0.155042	1.85337	1.41098	0.573523	0.596265
ZAP70	98.65	32.69	390.76	948.06	294.18	126.98	315.22		0.312956	0.103705	1.23964	3.00761	0.933253	0.40283
PRKCD	285.34	357.25	410.18	626.96	328.74	136.17	357.44		0.798288	0.999468	1.14755	1.75403	0.919707	0.380959
JAK2	470.5	642.12	759.68	929.18	708.84	252.29	627.102		0.750277	1.02395	1.21141	1.48171	1.13034	0.402311
CXCR1	54.64	21.79	72.81	18.16	20.55	24.23	35.3633		1.5451	0.616175	2.05891	0.513526	0.58111	0.685173
CD79A	42.5	31.13	138.34	1635.32	656.54	46.78	425.102		0.0999761	0.0732295	0.325428	3.84689	1.54443	0.110044
ITGA4	151.77	179.02	237.86	552.86	305.39	81.03	251.322		0.603887	0.712314	0.946437	2.19981	1.21514	0.322415
TAP2	300.51	177.46	519.4	568.11	329.67	177.1	345.375		0.870098	0.513818	1.50387	1.64491	0.954528	0.512776
CD8B	42.5	14.79	92.23	167.82	48.56	31.74	66.2733		0.641284	0.223167	1.39166	2.53224	0.732723	0.478926
SLAMF6	19.73	18.68	55.82	69.02	65.37	19.21	41.305		0.477666	0.452245	1.35141	1.67098	1.58262	0.465077
ITGA2B	106.24	77.83	55.82	32.69	17.74	19.21	51.5883		2.05938	1.50867	1.08203	0.63367	0.343876	0.372371
LTA	13.66	14.79	46.11	95.17	53.23	15.87	39.805		0.343173	0.371561	1.1584	2.39091	1.33727	0.398694
GZMK	84.99	16.34	94.66	425.72	219.47	32.58	145.627		0.583616	0.112205	0.650018	2.92337	1.50707	0.223723
CD79B	45.53	46.7	167.47	1543.06	758.34	57.64	436.457		0.104317	0.106998	0.383704	3.53543	1.73749	0.132064
IL21R	36.43	31.91	53.4	184.53	80.32	18.38	67.495		0.539744	0.472776	0.79117	2.73398	1.19001	0.272316
MS4A1	16.7	14.79	31.55	1912.11	934.84	10.86	486.808		0.0343051	0.0303816	0.0648099	3.92785	1.92035	0.0223086
CD37	16.7	13.23	48.54	247.01	111.14	16.71	75.555		0.221031	0.175104	0.642446	3.26927	1.47098	0.221163
TGFB1	1145.9	1288.91	623.76	979.3	551.94	215.53	800.89		1.43078	1.60935	0.778834	1.22276	0.689158	0.269113
THY1	1730.23	189.91	444.16	132.95	223.2	153.71	479.027		3.61197	0.39645	0.927214	0.277542	0.465945	0.32088
OAS3	429.52	251.4	572.79	339.27	568.75	198.82	393.425		1.09175	0.639004	1.45591	0.86235	1.44564	0.505357
ITGAX	367.29	116.75	220.87	446.79	259.63	77.69	248.17		1.47999	0.470444	0.889995	1.80034	1.04618	0.313052
BTLA	21.25	14.79	75.24	222.3	201.72	26.73	93.6717		0.226856	0.157892	0.803231	2.37318	2.15348	0.285358
TNFRSF13C	10.62	17.12	58.25	703.24	390.37	20.88	200.08		0.0530788	0.0855658	0.291134	3.51479	1.95107	0.104358
DPP4	147.22	1630.6	101.94	53.76	48.56	36.76	336.473		0.437538	4.84615	0.302966	0.159775	0.144321	0.109251
TNFRSF17	37.94	11.67	99.51	116.24	69.11	35.92	61.7317		0.614595	0.189044	1.61198	1.88299	1.11952	0.581873
FOXP3	31.87	14.01	70.39	104.61	25.22	25.9	45.3333		0.703015	0.309044	1.55272	2.30757	0.556324	0.571324
TNFRSF9	33.39	13.23	70.39	93.72	72.85	25.9	51.58		0.647344	0.256495	1.36468	1.81698	1.41237	0.502133
FN1	6549.07	23727.3	876.18	138.03	367.03	328.31	5330.99		1.22849	4.45083	0.164356	0.025892	0.0688484	0.0615852
TNFAIP3	3079.51	483.34	327.66	1506.01	902.16	123.64	1070.39		2.87701	0.451556	0.306114	1.40698	0.842836	0.11551
ICOS	37.94	8.56	48.54	199.78	64.44	18.38	62.94		0.602796	0.136003	0.771211	3.17413	1.02383	0.292024
TLR10	66.78	32.69	126.21	198.33	173.71	48.45	107.695		0.620084	0.303542	1.17192	1.84159	1.61298	0.449882
TNFRSF18	56.16	22.57	63.1	114.78	33.62	24.23	52.41		1.07155	0.430643	1.20397	2.19004	0.641481	0.462316
CCR4	42.5	17.9	38.83	64.66	23.35	15.04	33.7133		1.26063	0.530947	1.15177	1.91794	0.692604	0.446114
CD38	28.84	16.34	92.23	209.23	153.16	35.92	89.2867		0.323005	0.183006	1.03296	2.34335	1.71537	0.4023
SELL	91.06	28.8	72.81	876.87	625.72	28.4	287.277		0.316977	0.100252	0.253449	3.05235	2.17811	0.0988594
CSF3R	162.4	1735.67	162.62	151.11	75.65	63.49	391.823		0.414473	4.42973	0.415034	0.385659	0.193072	0.162037
SPN	30.35	5.45	80.09	233.2	87.79	31.74	78.1033		0.388588	0.0697794	1.02544	2.98579	1.12402	0.406385
IL1B	39.46	43.59	31.55	88.63	103.66	12.53	53.2367		0.741218	0.818797	0.592637	1.66483	1.94715	0.235364
CD1D	24.28	11.67	43.69	48.67	70.98	17.54	36.1383		0.671863	0.322926	1.20897	1.34677	1.96412	0.485357
CD274	33.39	151	58.25	35.6	45.76	23.39	57.8983		0.576701	2.60802	1.00607	0.614871	0.790351	0.403984
CARD11	47.05	13.23	199.02	527.43	250.29	81.03	186.342		0.252493	0.0709986	1.06804	2.83045	1.34318	0.434846
PIK3CG	80.44	71.61	131.06	371.23	204.53	53.46	152.055		0.529019	0.470948	0.861925	2.44142	1.34511	0.351583
SH2D1A	21.25	6.23	50.97	106.79	74.71	20.88	46.805		0.454011	0.133105	1.08899	2.28159	1.5962	0.446106
SIGIRR	119.9	129.98	291.25	485.29	120.47	119.46	211.058		0.568089	0.615849	1.37995	2.29932	0.57079	0.566005
SH2B2	75.89	73.16	87.38	81.37	57.9	35.92	68.6033		1.10621	1.06642	1.2737	1.18609	0.843982	0.52359
IL8	1929.05	247.51	48.54	27.61	48.56	20.05	386.887		4.98609	0.639748	0.125463	0.0713646	0.125515	0.051824
IL10RA	259.53	243.62	305.81	831.83	669.61	128.65	406.508		0.638437	0.599299	0.752285	2.04628	1.64722	0.316476
NFATC4	391.58	499.69	667.45	307.3	188.65	281.52	389.365		1.00569	1.28335	1.7142	0.789234	0.484507	0.723023
IFIT2	57.67	203.92	179.61	58.12	126.08	76.02	116.903		0.493314	1.74435	1.5364	0.497163	1.0785	0.650281
ITGB3	767.98	137.76	72.81	24.7	38.29	30.91	178.742		4.29659	0.770721	0.407348	0.138188	0.21422	0.172931
STAT1	382.47	285.65	881.04	1155.84	1423.28	385.95	752.372		0.508352	0.379666	1.17102	1.53626	1.89172	0.512978
LILRB1	36.43	47.48	50.97	109.7	143.82	22.56	68.4933		0.531877	0.693206	0.74416	1.60162	2.09977	0.329375
POU2F2	44.01	89.51	106.79	250.64	149.43	47.62	114.667		0.383808	0.78061	0.931308	2.18581	1.30317	0.415291
STAT4	160.88	28.8	131.06	275.34	102.73	58.48	126.215		1.27465	0.228182	1.03839	2.18152	0.813929	0.463336
IKBKB	235.25	188.36	580.08	569.57	312.86	258.97	357.515		0.658014	0.526859	1.62253	1.59314	0.875096	0.724361
CD83	758.87	245.95	128.64	1180.54	643.46	57.64	502.517		1.51014	0.489437	0.255992	2.34926	1.28047	0.114703
IKBKE	74.37	80.95	196.59	408.29	159.7	88.55	168.075		0.442481	0.48163	1.16966	2.42921	0.950171	0.526848
CASP8	188.2	205.48	497.55	822.38	353.95	225.55	382.185		0.492432	0.537645	1.30186	2.15179	0.926122	0.590159
IL18R1	86.51	108.97	67.96	82.82	56.97	30.91	72.3567		1.19561	1.50601	0.939236	1.14461	0.78735	0.427189
IL2RG	166.95	166.56	179.61	552.86	448.28	81.87	266.022		0.62758	0.626114	0.675171	2.07825	1.68513	0.307757
ITGAL	109.28	88.73	245.14	970.59	420.26	112.78	324.463		0.336802	0.273467	0.755525	2.99137	1.29525	0.347589
CD5	56.16	11.67	92.23	382.13	141.02	42.6	120.968		0.464254	0.0964715	0.762431	3.15893	1.16576	0.352158
PYCARD	45.53	40.47	84.95	90.81	42.03	39.26	57.175		0.796327	0.707827	1.48579	1.58828	0.735111	0.686664
MUC1	254.98	46.7	303.39	377.77	15.88	140.34	189.843		1.34311	0.245992	1.59811	1.9899	0.0836479	0.739241
TNFSF13B	69.82	82.5	82.52	145.3	96.19	38.43	85.7933		0.813816	0.961613	0.961846	1.6936	1.12118	0.447937
DMBT1	36.43	17.12	60.68	18.16	32.69	28.4	32.2467		1.12973	0.530908	1.88174	0.563159	1.01375	0.880711
IKBKG	245.87	373.6	300.96	340.72	177.44	141.18	263.295		0.933819	1.41894	1.14305	1.29406	0.673921	0.536205
LTK	21.25	163.45	53.4	34.87	31.75	25.06	54.9633		0.386621	2.9738	0.971557	0.634423	0.577658	0.45594
CD6	48.57	14.01	92.23	239.74	85.92	43.44	87.3183		0.556241	0.160447	1.05625	2.74559	0.983986	0.49749
FLT3	7.59	10.12	46.11	71.2	53.23	21.72	34.995		0.216888	0.289184	1.31762	2.03458	1.52107	0.62066
C7	358.19	3412.97	356.78	1893.22	1285.06	172.92	1246.52		0.287351	2.73799	0.28622	1.5188	1.03092	0.138722
CD22	74.37	30.35	140.77	1619.34	672.42	68.5	434.292		0.171244	0.0698839	0.324137	3.72869	1.54831	0.157728
CD3D	42.5	16.34	128.64	544.14	183.98	62.65	163.042		0.26067	0.10022	0.789001	3.33743	1.12842	0.384258
CXCR3	27.32	13.23	87.38	132.95	93.39	42.6	66.145		0.413032	0.200015	1.32104	2.00998	1.4119	0.64404
CD86	60.71	54.48	58.25	56.67	52.3	28.4	51.8017		1.17197	1.0517	1.12448	1.09398	1.00962	0.548245
IL10	110.8	13.23	46.11	50.85	73.78	22.56	52.8883		2.09498	0.25015	0.871837	0.96146	1.39501	0.426559
IFNL1	51.6	46.7	182.03	25.43	68.18	89.39	77.2217		0.668206	0.604753	2.35724	0.329312	0.882913	1.15758
IL17RB	18.21	14.01	72.81	39.23	16.81	35.92	32.8317		0.554647	0.426722	2.21768	1.19488	0.512006	1.09407
AMICA1	119.9	108.19	262.13	509.27	287.64	129.48	236.102		0.507832	0.458235	1.11024	2.15699	1.21829	0.548408
LILRB3	116.87	52.15	21.84	53.76	27.08	10.86	47.0933		2.48167	1.10738	0.46376	1.14156	0.575028	0.230606
HLA-DRB3	4399.94	867.84	3305.71	6638.63	3832.77	1646.54	3448.57		1.27587	0.251652	0.958574	1.92504	1.11141	0.477456
ARG2	22.77	24.13	48.54	14.53	62.57	24.23	32.795		0.694313	0.735783	1.4801	0.443055	1.90791	0.738832
TNFRSF4	28.84	49.03	48.54	75.55	29.89	24.23	42.68		0.675726	1.14878	1.1373	1.77015	0.700328	0.567713
CD96	62.23	16.34	169.9	408.29	165.3	85.21	151.212		0.411542	0.10806	1.12359	2.70012	1.09317	0.563515
TBX21	42.5	20.24	89.8	94.44	59.77	45.11	58.6433		0.72472	0.345137	1.53129	1.61041	1.01921	0.769226
MS4A2	44.01	22.57	63.1	17.44	20.55	31.74	33.235		1.32421	0.679103	1.8986	0.524748	0.618324	0.955017
CD28	30.35	103.52	31.55	154.74	66.31	15.87	67.0567		0.452602	1.54377	0.470498	2.3076	0.988865	0.236666
CCL4	596.47	219.49	67.96	118.42	183.05	34.25	203.273		2.93432	1.07978	0.334328	0.582565	0.900512	0.168492
CFP	37.94	10.9	41.26	92.26	191.45	20.88	65.7817		0.576756	0.1657	0.627226	1.40252	2.91039	0.317414
CD99	7905.94	2511.66	2383.41	1799.51	1919.19	1206.3	2954.33		2.67605	0.850161	0.80675	0.609108	0.649618	0.408315
MICA	124.46	83.28	315.52	177.26	115.8	160.39	162.785		0.764567	0.511595	1.93826	1.08892	0.711368	0.985287
TIGIT	40.98	14.01	65.53	152.56	95.26	33.42	66.96		0.612007	0.209229	0.978644	2.27838	1.42264	0.499104
PTPRC	265.61	185.24	213.58	906.65	399.71	109.44	346.705		0.766098	0.534287	0.616028	2.61505	1.15288	0.315657
CD2	25.8	5.45	58.25	111.15	50.43	30.07	46.8583		0.550596	0.116308	1.24311	2.37204	1.07622	0.641722
CD7	68.3	38.92	82.52	252.09	81.25	42.6	94.28		0.724438	0.412813	0.875265	2.67384	0.861795	0.451846
GZMM	21.25	13.23	48.54	127.86	49.5	25.06	47.5733		0.446679	0.278097	1.02032	2.68764	1.0405	0.526766
LCN2	48.57	19.46	77.67	11.62	9.34	40.1	34.46		1.40946	0.564713	2.25392	0.337203	0.271039	1.16367
SBNO2	816.55	361.92	432.02	685.08	208.26	223.05	454.48		1.79667	0.796339	0.950581	1.50739	0.458238	0.490781
CD80	33.39	25.68	38.83	130.04	78.45	20.05	54.4067		0.613712	0.472001	0.713699	2.39015	1.44192	0.368521
TRAF2	163.92	291.09	288.82	337.82	220.4	149.53	241.93		0.677551	1.2032	1.19382	1.39635	0.911007	0.618071
IL2RB	273.19	617.21	157.76	450.42	242.82	81.87	303.878		0.899011	2.03111	0.519155	1.48224	0.79907	0.269417
PSMB9	294.44	116.75	453.87	747.55	593.97	236.41	407.165		0.723147	0.286739	1.11471	1.83599	1.45879	0.580625
FCGR2A	1367.49	1148.03	245.14	285.51	194.25	127.81	561.372		2.43598	2.04504	0.43668	0.508594	0.346027	0.227674
CREBBP	34.91	36.58	87.38	62.48	53.23	45.95	53.4217		0.65348	0.684741	1.63567	1.16956	0.996412	0.860138
NLRP3	103.21	59.15	41.26	84.27	56.97	21.72	61.0967		1.68929	0.968138	0.675323	1.37929	0.932457	0.355502
ITK	132.04	14.01	114.07	428.63	233.48	60.15	163.73		0.80645	0.0855677	0.696696	2.61791	1.42601	0.367373
IRF1	417.38	233.5	259.7	414.1	255.89	137	286.262		1.45804	0.815687	0.907212	1.44658	0.893902	0.478583
IL1R2	84.99	70.05	36.41	24.7	28.02	19.21	43.8967		1.93614	1.59579	0.829448	0.562685	0.638317	0.437619
LAMP3	27.32	12.45	36.41	132.95	75.65	19.21	50.665		0.539228	0.245732	0.718642	2.6241	1.49314	0.379157
CYLD	453.81	313.67	529.11	925.54	438.94	279.85	490.153		0.925853	0.639943	1.07948	1.88827	0.895516	0.570944
CTSW	51.6	10.9	58.25	141.66	104.6	30.91	66.32		0.778046	0.164355	0.878317	2.13601	1.5772	0.466074
TREM1	144.19	59.93	26.7	34.14	23.35	14.2	50.4183		2.85987	1.18865	0.529569	0.677135	0.463125	0.281644
CFB	84.99	81.72	266.98	355.25	88.72	142.02	169.947		0.500098	0.480857	1.57096	2.09036	0.522046	0.835674
LY9	36.43	19.46	75.24	396.66	254.96	40.1	137.142		0.265638	0.141897	0.54863	2.89234	1.8591	0.292398
PIK3CD	113.83	120.64	189.31	519.44	359.56	101.08	233.977		0.486502	0.515607	0.809098	2.22005	1.53673	0.432009
PRKCE	66.78	126.87	114.07	80.64	61.64	60.98	85.1633		0.78414	1.48973	1.33943	0.946886	0.723786	0.716036
C8G	21.25	24.13	65.53	20.34	31.75	35.09	33.015		0.643647	0.73088	1.98486	0.616084	0.961684	1.06285
IL18RAP	69.82	25.68	55.82	57.39	35.49	30.07	45.7117		1.5274	0.561782	1.22113	1.25548	0.776388	0.657819
ADORA2A	33.39	32.69	55.82	125.68	71.91	30.07	58.26		0.57312	0.561105	0.958119	2.15723	1.23429	0.516135
CCL8	129.01	143.21	72.81	36.32	121.41	39.26	90.3367		1.4281	1.58529	0.805985	0.402052	1.34397	0.434597
MAP4K2	129.01	207.04	155.33	348.71	178.38	84.37	183.807		0.701879	1.1264	0.845073	1.89716	0.970476	0.459015
JAK3	136.6	204.7	167.47	600.08	310.06	91.06	251.662		0.542792	0.813394	0.665457	2.38447	1.23205	0.361835
CCR1	92.58	115.97	70.39	42.86	100.86	38.43	76.8483		1.20471	1.50908	0.91596	0.557722	1.31246	0.500076
CLEC4C	27.32	17.12	41.26	75.55	71.91	22.56	42.62		0.641014	0.401689	0.96809	1.77264	1.68724	0.529329
TLR8	28.84	45.14	53.4	31.97	36.42	29.24	37.5017		0.769032	1.20368	1.42394	0.852495	0.971157	0.779699
HLA-C	2416.25	1079.54	2327.59	3686.19	2543.97	1280.65	2222.36		1.08724	0.485762	1.04735	1.65868	1.14471	0.576255
ITGAM	110.8	105.07	80.09	75.55	72.85	44.28	81.44		1.36051	1.29015	0.983423	0.927677	0.894524	0.543713
AIRE	24.28	11.67	43.69	42.86	87.79	24.23	39.0867		0.621184	0.298567	1.11777	1.09654	2.24603	0.619904
IL13	25.8	21.79	63.1	18.16	28.95	35.09	32.1483		0.80253	0.677796	1.96278	0.564882	0.900513	1.0915
BST2	528.18	912.98	626.19	632.04	843.32	348.36	648.512		0.814449	1.40781	0.96558	0.974601	1.30039	0.537168
NLRC5	232.22	86.39	332.51	724.31	455.75	185.46	336.107		0.690912	0.257031	0.989299	2.155	1.35597	0.551789
EGR1	2528.56	680.26	293.68	716.32	2204.03	164.57	1097.9		2.30308	0.619599	0.267492	0.652444	2.00749	0.149895
HLA-DOB	42.5	23.35	84.95	415.55	286.71	47.62	150.113		0.283119	0.155549	0.565906	2.76824	1.90996	0.317227
BATF	25.8	31.13	65.53	95.9	61.64	36.76	52.7933		0.488698	0.589658	1.24126	1.81652	1.16757	0.6963
CCL26	92.58	15.57	26.7	23.25	16.81	15.04	31.6583		2.92435	0.491814	0.84338	0.734404	0.530982	0.475072
LILRA5	162.4	21.01	26.7	55.21	36.42	15.04	52.7967		3.07595	0.397942	0.505714	1.04571	0.689816	0.284866
RRAD	154.81	105.85	26.7	8.72	18.68	15.04	54.9667		2.81643	1.92571	0.485749	0.158642	0.339842	0.27362
IRF5	69.82	64.6	60.68	108.97	84.99	34.25	70.5517		0.989629	0.915641	0.860079	1.54454	1.20465	0.48546
NCR1	50.09	25.68	33.98	34.87	28.95	19.21	32.13		1.55898	0.799253	1.05758	1.08528	0.901027	0.597884
IL1RN	185.16	35.8	33.98	31.24	13.07	19.21	53.0767		3.48854	0.674496	0.640206	0.588583	0.246248	0.361929
LIF	2458.75	49.03	33.98	143.12	59.77	19.21	460.643		5.33764	0.106438	0.0737664	0.310696	0.129753	0.0417025
CD180	57.67	48.26	82.52	114.78	136.35	46.78	81.06		0.711448	0.595361	1.01801	1.41599	1.68209	0.577103
GTF3C1	397.65	418.74	550.95	650.93	292.31	312.43	437.168		0.909604	0.957846	1.26027	1.48897	0.668644	0.714668
GATA3	16.7	109.74	152.91	256.45	10.27	86.88	105.492		0.158306	1.04027	1.4495	2.431	0.0973537	0.823572
CXCL13	40.98	14.01	55.82	683.62	129.81	31.74	159.33		0.257202	0.0879307	0.350342	4.29059	0.814724	0.199209
NFATC2	1446.41	484.9	361.64	731.57	376.37	207.18	601.345		2.40529	0.806359	0.601385	1.21656	0.62588	0.344528
CTSG	45.53	21.79	36.41	23.97	37.36	20.88	30.99		1.46918	0.70313	1.1749	0.773475	1.20555	0.673766
C5	68.3	49.81	121.35	53.03	93.39	70.17	76.0083		0.898586	0.655323	1.59654	0.697687	1.22868	0.923188
CHIT1	21.25	20.24	60.68	52.31	28.95	35.09	36.42		0.583471	0.555739	1.66612	1.4363	0.794893	0.963482
TNFSF10	326.32	1102.89	1844.59	965.5	1021.7	1069.29	1055.05		0.309294	1.04535	1.74835	0.915124	0.968392	1.0135
CCL17	12.14	12.45	38.83	100.98	25.22	22.56	35.3633		0.343293	0.35206	1.09803	2.8555	0.713168	0.637949
RUNX1	373.37	173.57	577.65	276.06	119.54	335.82	309.335		1.20701	0.561107	1.86739	0.892431	0.386442	1.08562
TNFSF14	94.1	8.56	63.1	61.75	40.16	36.76	50.7383		1.85461	0.168709	1.24364	1.21703	0.791512	0.724502
LAIR2	118.38	198.47	63.1	143.12	113	36.76	112.138		1.05566	1.76987	0.562698	1.27628	1.00768	0.327809
PRG2	12060	64258.7	63.1	37.78	20.55	36.76	12746.2		0.946168	5.04142	0.00495051	0.00296403	0.00161225	0.00288401
MSR1	383.99	171.23	104.37	99.53	84.99	60.98	150.848		2.54554	1.13511	0.691887	0.659802	0.563414	0.404247
MYD88	437.11	339.35	288.82	340	313.79	169.58	314.775		1.38864	1.07807	0.917544	1.08014	0.996871	0.538734
FCER1A	18.21	14.79	50.97	71.92	30.82	30.07	36.13		0.504013	0.409355	1.41074	1.99059	0.853031	0.832272
CR2	24.28	18.68	50.97	329.82	341.81	30.07	132.605		0.1831	0.140869	0.384375	2.48724	2.57766	0.226764
CHUK	329.35	256.07	228.15	217.95	144.76	135.33	218.602		1.50662	1.1714	1.04368	0.997019	0.662209	0.619071
MST1R	18.21	17.9	133.49	63.2	28.95	79.36	56.8517		0.320307	0.314854	2.34804	1.11166	0.50922	1.39591
TLR7	34.91	61.49	55.82	55.21	55.1	33.42	49.325		0.707755	1.24663	1.13168	1.11931	1.11708	0.677547
GZMA	138.11	17.9	84.95	233.93	162.5	50.96	114.725		1.20384	0.156025	0.740466	2.03905	1.41643	0.444193
CCL5	314.17	75.5	512.12	527.43	334.34	308.26	345.303		0.909838	0.218648	1.4831	1.52744	0.96825	0.892722
EWSR1	991.09	1178.39	978.12	1252.46	717.24	588.95	951.042		1.04211	1.23905	1.02847	1.31693	0.754163	0.619268
IL6R	279.27	108.19	140.77	203.42	142.89	85.21	159.958		1.74589	0.676364	0.880042	1.27171	0.893295	0.532701
PSEN2	209.45	169.68	208.73	176.54	228.81	126.98	186.698		1.12186	0.908846	1.11801	0.94559	1.22556	0.680135
CD97	2971.75	791.56	271.83	869.6	525.79	165.41	932.657		3.18633	0.848715	0.291458	0.93239	0.563755	0.177354
PPBP	142.67	235.05	31.55	20.34	21.48	19.21	78.3833		1.82016	2.99872	0.402509	0.259494	0.274038	0.245078
SPP1	1086.71	2577.04	140.77	56.67	39.22	86.04	664.408		1.63561	3.8787	0.211873	0.0852939	0.05903	0.129499
INPP5D	324.8	263.07	254.85	586.27	388.51	156.22	328.953		0.987374	0.799718	0.77473	1.78223	1.18105	0.4749
FCGR2B	115.35	2533.46	133.49	196.88	268.03	81.87	554.847		0.207895	4.56605	0.240589	0.354837	0.48307	0.147554
LY96	162.4	133.87	106.79	92.99	130.75	66	115.467		1.40647	1.15938	0.924856	0.805341	1.13236	0.571594
TLR4	623.79	474	230.57	227.39	515.52	142.85	369.02		1.6904	1.28448	0.624817	0.6162	1.397	0.387106
TLR9	34.91	21.01	65.53	77.01	78.45	40.93	52.9733		0.659011	0.396615	1.23704	1.45375	1.48093	0.772653
VEGFA	2017.08	419.52	371.35	456.96	844.26	232.24	723.568		2.78768	0.579793	0.51322	0.631537	1.1668	0.320965
FCER1G	1548.1	794.67	259.7	685.08	869.47	162.9	719.987		2.15018	1.10373	0.360701	0.951518	1.20762	0.226254
ELK1	112.31	83.28	114.07	98.08	68.18	71.84	91.2933		1.23021	0.912224	1.24949	1.07434	0.746823	0.786914
HSD11B1	203.38	51.37	43.69	13.08	42.96	27.57	63.675		3.19403	0.806753	0.686141	0.205418	0.674676	0.43298
SLC11A1	295.96	134.65	43.69	34.87	21.48	27.57	93.0367		3.18111	1.44728	0.4696	0.374798	0.230877	0.296335
CD48	74.37	21.01	165.04	646.57	488.44	104.42	249.975		0.29751	0.0840484	0.660226	2.58654	1.95396	0.417722
RUNX3	118.38	19.46	140.77	626.96	272.7	89.39	211.277		0.560308	0.0921067	0.666283	2.96748	1.29072	0.423095
CCL3L1	299	294.99	63.1	46.5	294.18	40.1	172.978		1.72854	1.70536	0.364786	0.26882	1.70068	0.231821
PLAU	502.37	441.31	235.43	172.18	169.97	150.37	278.605		1.80316	1.584	0.845031	0.618008	0.610075	0.539725
IRF3	109.28	168.12	157.76	183.8	105.53	101.08	137.595		0.794215	1.22185	1.14655	1.3358	0.766961	0.73462
CD58	221.59	119.86	194.17	234.65	219.47	124.47	185.702		1.19326	0.645444	1.0456	1.26359	1.18184	0.670269
IL12A	36.43	18.68	53.4	25.43	19.61	34.25	31.3		1.1639	0.596805	1.70607	0.81246	0.626518	1.09425
BTK	54.64	39.69	53.4	161.28	113	34.25	76.0433		0.718538	0.521939	0.702231	2.1209	1.48599	0.450401
MIF	1545.07	1719.33	944.14	1421.73	414.66	605.65	1108.43		1.39393	1.55114	0.851781	1.28265	0.374097	0.546403
CD53	552.46	278.64	303.39	1451.52	1040.38	194.64	636.838		0.867504	0.437536	0.4764	2.27926	1.63366	0.305635
TLR1	141.15	180.57	216.01	284.06	268.97	138.67	204.905		0.688856	0.881238	1.0542	1.3863	1.31266	0.676753
HLA-A	5659.67	2384.02	4623.62	8233.27	5518.48	2970.63	4898.28		1.15544	0.486705	0.943927	1.68085	1.12662	0.606464
MICB	80.44	35.8	55.82	156.19	111.14	35.92	79.2183		1.01542	0.451916	0.704635	1.97164	1.40296	0.45343
IL16	106.24	108.19	298.53	1049.77	666.81	192.14	403.613		0.263222	0.268054	0.739644	2.60093	1.6521	0.47605
IL13RA1	525.14	445.2	439.3	353.07	360.49	283.2	401.067		1.30936	1.11004	1.09533	0.880327	0.898828	0.706117
C3AR1	267.12	237.39	77.67	70.47	102.73	50.12	134.25		1.98972	1.76827	0.578547	0.524916	0.765214	0.373333
CD84	145.7	122.2	116.5	386.49	215.73	75.18	176.967		0.823319	0.690526	0.658316	2.18397	1.21904	0.424826
CD276	1472.21	1080.32	674.73	329.1	213.87	438.58	701.468		2.09875	1.54008	0.961882	0.469159	0.304889	0.625231
IL1RL1	204.9	932.44	43.69	18.89	34.55	28.4	210.478		0.973497	4.4301	0.207575	0.089748	0.16415	0.134931
CARD9	53.12	52.93	87.38	78.46	47.63	56.81	62.7217		0.846916	0.843887	1.39314	1.25092	0.759387	0.905748
TLR2	289.89	223.38	177.18	141.66	92.46	115.28	173.308		1.67268	1.28892	1.02234	0.817387	0.5335	0.665173
TAPBP	1051.8	779.88	953.85	1588.82	699.5	621.53	949.23		1.10806	0.821592	1.00487	1.6738	0.736913	0.654773
TBK1	288.37	530.82	252.42	239.01	193.32	164.57	278.085		1.03699	1.90884	0.907708	0.859485	0.695183	0.591797
GAGE1	37.94	45.14	70.39	26.15	32.69	45.95	43.0433		0.881437	1.04871	1.63533	0.607527	0.759467	1.06753
CD8A	100.17	7.78	165.04	331.28	115.8	107.76	137.972		0.726019	0.0563884	1.19619	2.40107	0.839303	0.78103
STAT6	1880.49	1475.71	2058.18	2625.52	1495.19	1345.81	1813.48		1.03695	0.813743	1.13493	1.44778	0.824485	0.742113
MARCO	66.78	31.91	50.97	433.71	1279.46	33.42	316.042		0.211301	0.100968	0.161276	1.37232	4.04839	0.105746
HLA-DMA	552.46	175.9	519.4	1018.53	804.1	340.84	568.538		0.97172	0.30939	0.913571	1.79149	1.41433	0.599502
CR1	352.12	589.19	55.82	830.37	995.55	36.76	476.635		0.738762	1.23615	0.117113	1.74215	2.08871	0.077124
CLEC4A	75.89	63.82	114.07	71.2	99.93	75.18	83.3483		0.910516	0.765702	1.36859	0.854246	1.19894	0.901998
IFNAR2	508.44	588.42	601.92	728.67	595.84	396.81	570.017		0.891974	1.03229	1.05597	1.27833	1.0453	0.696138
ITGB2	336.94	281.75	182.03	635.68	432.4	120.3	331.517		1.01636	0.849882	0.549082	1.91749	1.30431	0.362878
CD4	268.64	244.39	143.2	556.49	452.01	95.23	293.327		0.915839	0.833167	0.488193	1.89717	1.54098	0.324655
CMKLR1	248.91	693.49	114.07	154.74	374.5	76.02	276.955		0.898738	2.50398	0.411872	0.558719	1.35221	0.274485
IRAK1	558.53	362.7	325.23	373.41	216.67	217.2	342.29		1.63175	1.05963	0.950159	1.09092	0.633001	0.63455
CYFIP2	95.62	313.67	104.37	350.89	249.35	70.17	197.345		0.484532	1.58945	0.528871	1.77805	1.26352	0.35557
CLEC7A	122.94	42.81	63.1	35.6	36.42	42.6	57.245		2.14761	0.747838	1.10228	0.621888	0.636213	0.74417
TRAF3	268.64	173.57	199.02	398.84	345.55	134.5	253.353		1.06034	0.685091	0.785543	1.57424	1.36391	0.530879
PSMB10	201.86	237.39	276.69	555.76	373.56	187.13	305.398		0.660973	0.777313	0.905997	1.81979	1.22319	0.612741
IL1R1	1883.52	923.1	225.72	185.25	197.06	152.88	594.588		3.16777	1.5525	0.379624	0.31156	0.331423	0.257119
SOCS1	103.21	155.67	77.67	175.81	90.59	52.63	109.263		0.944599	1.42472	0.710851	1.60905	0.829098	0.48168
APOE	906.09	1358.18	1468.39	3605.55	5975.16	999.96	2385.55		0.379824	0.569335	0.615534	1.51141	2.50473	0.419173
LCK	60.71	18.68	118.93	509.27	278.31	81.03	177.822		0.341409	0.105049	0.668816	2.86394	1.56511	0.455681
FLT3LG	163.92	71.61	245.14	391.58	289.51	167.91	221.612		0.739672	0.323133	1.10617	1.76696	1.30638	0.757677
TFEB	77.41	138.54	77.67	98.8	94.33	53.46	90.035		0.859777	1.53873	0.862665	1.09735	1.0477	0.593769
KLRK1	107.76	21.01	172.32	217.22	152.23	118.62	131.527		0.819302	0.159739	1.31015	1.65153	1.15741	0.90187
FAS	75.89	13.23	53.4	27.61	43.89	36.76	41.7967		1.8157	0.316532	1.27761	0.660579	1.05008	0.879496
BIRC5	30.35	131.54	58.25	86.45	42.03	40.1	64.7867		0.468461	2.03036	0.899105	1.33438	0.648745	0.618955
NFKB2	698.16	358.81	449.01	763.54	657.47	310.76	539.625		1.29379	0.664925	0.832078	1.41495	1.21838	0.575881
HCK	280.78	346.36	128.64	321.11	403.45	89.39	261.622		1.07323	1.3239	0.491702	1.22738	1.54211	0.341677
IL7R	121.42	12.45	276.69	851.44	452.01	192.97	317.83		0.382028	0.0391719	0.87056	2.67892	1.42218	0.607148
BST1	221.59	141.66	87.38	73.38	167.17	60.98	125.36		1.76763	1.13003	0.697033	0.585354	1.33352	0.486439
HLA-DQA1	1705.95	251.4	1303.35	5327.32	2816.68	909.73	2052.41		0.831196	0.12249	0.635035	2.59565	1.37238	0.443251
CD3EAP	68.3	66.16	80.09	43.59	30.82	55.97	57.4883		1.18807	1.15084	1.39315	0.758241	0.536109	0.973589
BAX	367.29	389.94	271.83	360.34	226.01	190.47	300.98		1.22031	1.29557	0.90315	1.19722	0.750914	0.632833
CD247	56.16	24.91	94.66	363.97	194.25	66.83	133.463		0.42079	0.186643	0.709258	2.72712	1.45546	0.500737
TAB1	230.7	280.2	429.6	281.88	186.78	304.08	285.54		0.807943	0.981299	1.50452	0.987182	0.654129	1.06493
LCP1	661.74	366.59	351.93	1754.46	1370.05	249.78	792.425		0.835082	0.462618	0.444118	2.21404	1.72893	0.31521
SPA17	81.96	38.92	63.1	88.63	39.22	45.11	59.49		1.37771	0.654228	1.06068	1.48983	0.65927	0.758279
CD19	22.77	16.34	55.82	918.28	485.63	40.1	256.49		0.0887754	0.0637062	0.21763	3.58018	1.89337	0.156341
PLA2G6	112.31	127.65	225.72	216.49	182.11	162.9	171.197		0.656029	0.745634	1.31848	1.26457	1.06375	0.951537
RORC	15.18	11.67	135.92	107.52	13.07	98.58	63.6567		0.238467	0.183327	2.1352	1.68906	0.20532	1.54862
RELB	188.2	77.83	87.38	184.53	142.89	63.49	124.053		1.51709	0.627391	0.704374	1.48751	1.15184	0.511796
CD33	57.67	58.37	41.26	29.79	60.7	30.07	46.31		1.2453	1.26042	0.890952	0.643274	1.31073	0.64932
CD3G	19.73	9.34	38.83	124.96	56.03	28.4	46.215		0.426918	0.202099	0.840203	2.70388	1.21238	0.614519
CYBB	528.18	622.66	184.46	447.52	621.05	135.33	423.2		1.24806	1.47131	0.43587	1.05747	1.46751	0.319778
BLK	7.59	7	36.41	200.51	149.43	26.73	71.2783		0.106484	0.0982066	0.510814	2.81306	2.09643	0.375009
FYN	906.09	407.84	398.04	837.64	712.57	292.38	592.427		1.52946	0.688423	0.671881	1.41391	1.2028	0.493529
IGF1R	1053.32	1604.13	1567.9	1143.49	550.07	1156.17	1179.18		0.893265	1.36038	1.32965	0.969733	0.466485	0.980486
F2RL1	34.91	56.82	67.96	21.79	22.41	50.12	42.335		0.824613	1.34215	1.60529	0.514704	0.529349	1.18389
IL15	165.43	49.03	75.24	87.18	98.99	55.97	88.64		1.86631	0.553136	0.848827	0.983529	1.11676	0.631431
NT5E	890.92	214.82	196.59	91.54	272.7	147.03	302.267		2.94746	0.710697	0.650386	0.302845	0.902184	0.486425
IL1RAP	418.9	914.53	126.21	66.11	83.12	94.4	283.878		1.47563	3.22156	0.444592	0.232881	0.292801	0.332537
NCF4	223.11	205.48	77.67	174.36	154.1	58.48	148.867		1.49872	1.3803	0.521742	1.17125	1.03515	0.392835
UBC	75134.5	22856.4	8871.04	13318.7	15262.9	6692.27	23689.3		3.17166	0.96484	0.374475	0.562223	0.644296	0.282502
IFI16	1141.34	420.3	662.6	623.32	697.63	500.4	674.265		1.69272	0.623345	0.9827	0.924444	1.03465	0.742141
IL17RA	119.9	99.63	109.22	182.35	112.07	82.7	117.645		1.01917	0.84687	0.928386	1.55	0.952612	0.702962
TLR6	33.39	33.47	60.68	124.96	140.09	45.95	73.09		0.456834	0.457929	0.830209	1.70967	1.91668	0.628677
HLA-B	5617.18	2075.8	4519.26	7249.6	6316.97	3434.27	4868.85		1.1537	0.426343	0.928199	1.48898	1.29743	0.705356
CD24	239.8	1146.48	3555.7	3072.31	218.54	2704.98	1822.97		0.131544	0.628908	1.9505	1.68533	0.119881	1.48383
IFI27	2021.64	1132.47	1419.85	328.37	1787.51	1082.66	1295.42		1.56061	0.874213	1.09606	0.253486	1.37987	0.835762
MAPK14	816.55	974.47	594.64	580.46	563.15	453.61	663.813		1.23009	1.46799	0.895794	0.874433	0.848356	0.68334
ICOSLG	145.7	165.78	152.91	374.87	155.96	116.95	185.362		0.786031	0.89436	0.824928	2.02237	0.841382	0.630929
FOXJ1	103.21	53.7	201.45	42.86	133.55	154.55	114.887		0.898364	0.467417	1.75347	0.373063	1.16245	1.34524
CD44	12113.1	1219.64	1487.81	2777.36	1733.34	1144.48	3412.63		3.5495	0.35739	0.435972	0.813848	0.50792	0.335366
CD3E	53.12	5.45	101.94	443.16	201.72	78.53	147.32		0.360576	0.0369943	0.691963	3.00815	1.36926	0.533057
TGFB2	297.48	186.8	70.39	39.96	25.22	54.3	112.358		2.6476	1.66254	0.626478	0.355648	0.22446	0.483275
CD163	1816.74	1197.07	189.31	425.72	1048.78	146.19	803.968		2.25972	1.48895	0.235469	0.529523	1.3045	0.181836
CD40LG	40.98	16.34	48.54	160.55	120.47	37.59	70.745		0.579264	0.23097	0.686126	2.26942	1.70288	0.531345
TNFSF15	45.53	173.57	72.81	17.44	25.22	56.81	65.23		0.697992	2.66089	1.1162	0.267362	0.386632	0.870918
HLA-DQB1	541.84	78.61	456.29	1636.77	1035.71	356.71	684.322		0.791791	0.114873	0.666777	2.39181	1.51348	0.521261
PIN1	242.84	244.39	157.76	249.91	186.78	123.64	200.887		1.20884	1.21656	0.785318	1.24403	0.929778	0.615471
ICAM1	731.55	224.94	155.33	400.29	439.87	121.97	345.658		2.1164	0.650758	0.449374	1.15805	1.27256	0.352863
IL2RA	160.88	34.25	41.26	111.88	80.32	32.58	76.8617		2.09311	0.445606	0.536809	1.4556	1.04499	0.423878
FCER2	45.53	15.57	48.54	330.55	185.85	38.43	110.745		0.411125	0.140593	0.438304	2.98478	1.67818	0.347013
KLRB1	77.41	17.12	94.66	113.33	114.87	75.18	82.095		0.942932	0.208539	1.15305	1.38047	1.39923	0.915768
CEACAM1	71.33	170.45	145.63	49.4	117.67	116.12	111.767		0.638205	1.52505	1.30298	0.441992	1.05282	1.03895
KLRC1	75.89	34.25	121.35	36.32	46.7	96.9	68.5683		1.10678	0.499502	1.76977	0.529691	0.681072	1.41319
FOS	20580.6	13874.5	1053.36	1806.04	17460.4	842.07	9269.5		2.22025	1.49679	0.113637	0.194837	1.88364	0.0908431
IFITM1	1416.06	1095.11	1431.99	1254.64	2145.19	1145.31	1414.72		1.00095	0.774084	1.01221	0.886849	1.51634	0.809568
VEGFC	418.9	244.39	111.65	102.43	175.58	89.39	190.39		2.20022	1.28363	0.586428	0.538001	0.922212	0.46951
JAM3	840.83	1320.04	354.36	140.94	246.55	284.03	531.125		1.58311	2.48537	0.667188	0.265361	0.464203	0.534771
PLAUR	421.93	91.84	58.25	140.94	85.92	46.78	140.943		2.99361	0.651609	0.413287	0.999976	0.609607	0.331906
IL12RB2	47.05	98.07	21.84	40.68	25.22	17.54	41.7333		1.1274	2.34992	0.523323	0.97476	0.604313	0.420288
RORA	649.6	141.66	264.55	336.36	212	213.02	302.865		2.14485	0.467733	0.873491	1.11059	0.699982	0.70335
ICAM4	36.43	45.92	26.7	37.05	42.96	21.72	35.13		1.03701	1.30714	0.760034	1.05465	1.22289	0.618275
RELA	183.65	132.32	150.48	135.85	102.73	122.8	137.972		1.33107	0.959037	1.09066	0.984622	0.744573	0.890038
MAP2K2	796.82	1010.27	786.38	867.42	649.07	644.08	792.34		1.00565	1.27505	0.992478	1.09476	0.819181	0.812883
TCF7	60.71	48.26	162.62	958.23	455.75	133.66	303.205		0.200228	0.159166	0.536337	3.16034	1.50311	0.440824
IFNG	53.12	7.78	43.69	18.89	30.82	35.92	31.7033		1.67553	0.2454	1.37809	0.595836	0.972138	1.133
CXCL3	368.81	33.47	43.69	23.25	45.76	35.92	91.8167		4.01681	0.364531	0.47584	0.253222	0.498384	0.391214
OSM	94.1	53.7	36.41	37.05	38.29	30.07	48.27		1.94945	1.11249	0.754299	0.767557	0.793246	0.622954
FEZ1	338.46	120.64	77.67	53.03	150.36	64.32	134.08		2.52431	0.899761	0.579281	0.39551	1.12142	0.479714
ATG16L1	201.86	156.44	208.73	366.88	174.64	172.92	213.578		0.945133	0.732471	0.9773	1.71778	0.817686	0.809633
CD207	15.18	15.57	41.26	66.11	22.41	34.25	32.4633		0.467604	0.479618	1.27097	2.03645	0.690317	1.05504
TNFSF4	39.46	28.02	58.25	42.14	54.17	48.45	45.0817		0.8753	0.621539	1.2921	0.934748	1.2016	1.07472
CTSS	657.18	491.9	356.78	934.99	991.81	298.23	621.815		1.05687	0.791071	0.573772	1.50365	1.59502	0.479612
REPS1	264.09	296.54	298.53	326.19	240.02	249.78	279.192		0.945909	1.06214	1.06927	1.16834	0.859696	0.894654
IL34	12.14	23.35	111.65	58.12	93.39	93.56	65.3683		0.185717	0.357207	1.70801	0.889116	1.42867	1.43127
BID	21.25	15.57	43.69	23.25	47.63	36.76	31.3583		0.677651	0.496519	1.39325	0.74143	1.51889	1.17226
CCL2	2791.13	552.61	196.59	971.31	639.73	165.41	886.13		3.1498	0.623622	0.221852	1.09613	0.721937	0.186666
PAX5	16.7	7	21.84	403.93	164.37	18.38	105.37		0.158489	0.0664326	0.20727	3.83344	1.55993	0.174433
CCR2	27.32	10.9	48.54	46.5	54.17	40.93	38.06		0.717814	0.28639	1.27535	1.22176	1.42328	1.07541
MAPKAPK2	728.52	244.39	259.7	368.33	345.55	219.71	361.033		2.01787	0.676918	0.719324	1.02021	0.957114	0.608559
JAK1	918.24	681.81	592.21	1141.31	1099.21	502.07	822.475		1.11644	0.828974	0.720034	1.38765	1.33647	0.610438
CD9	1857.72	853.05	805.8	1227.03	330.6	685.02	959.87		1.93539	0.888714	0.839489	1.27833	0.344422	0.713659
TICAM1	173.02	124.53	106.79	124.96	99.93	91.06	120.048		1.44125	1.03733	0.889558	1.04091	0.832415	0.758528
TAL1	136.6	139.32	60.68	77.73	85.92	51.79	92.0067		1.48468	1.51424	0.659517	0.84483	0.933845	0.562894
PSEN1	233.73	399.28	225.72	262.99	251.22	192.97	260.985		0.895569	1.5299	0.864877	1.00768	0.962584	0.739391
MAF	414.34	537.05	203.88	217.95	457.62	174.6	334.24		1.23965	1.60678	0.609981	0.652076	1.36914	0.522379
ALCAM	339.98	87.17	148.05	289.87	50.43	126.98	173.747		1.95676	0.501707	0.852103	1.66835	0.29025	0.730834
TNFSF11	7.59	14.01	33.98	42.14	84.99	29.24	35.325		0.214862	0.396603	0.961925	1.19292	2.40594	0.827742
IRAK4	75.89	112.08	99.51	177.99	140.09	86.04	115.267		0.658386	0.972354	0.863302	1.54416	1.21536	0.746443
C1S	1575.42	101.96	735.41	335.64	939.51	637.4	720.89		2.18538	0.141436	1.02014	0.465591	1.30326	0.884185
TNFRSF10B	217.04	79.39	118.93	164.91	105.53	103.59	131.565		1.64968	0.603428	0.903964	1.25345	0.802113	0.787367
ATF2	244.36	371.26	388.34	292.05	404.38	339.17	339.927		0.718861	1.09218	1.14242	0.859156	1.18961	0.997774
ATG5	188.2	217.15	191.74	175.81	199.86	167.91	190.112		0.989945	1.14222	1.00857	0.924772	1.05128	0.883218
GNLY	244.36	21.01	53.4	87.18	66.31	46.78	86.5067		2.82475	0.242871	0.617293	1.00778	0.766531	0.540768
NFATC1	379.44	73.16	131.06	340.72	196.12	115.28	205.963		1.84227	0.355209	0.636327	1.65428	0.952208	0.559711
GPI	1127.68	500.46	512.12	772.25	1003.02	452.78	728.052		1.5489	0.687396	0.703412	1.06071	1.37768	0.621906
ITGB1	9675.63	4771.15	1735.37	1748.65	3034.28	1534.6	3749.95		2.5802	1.27232	0.462772	0.466313	0.809153	0.409232
CD1C	18.21	14.01	33.98	57.39	85.92	30.07	39.93		0.456048	0.350864	0.850989	1.43727	2.15177	0.753068
TARP	69.82	29.58	169.9	192.52	146.62	150.37	126.468		0.552075	0.233893	1.34342	1.52228	1.15934	1.18899
CDKN1A	1614.88	259.96	106.79	184.53	413.72	95.23	445.852		3.62201	0.583064	0.239519	0.413882	0.927932	0.213591
LAMP2	1018.41	737.85	696.58	628.41	436.14	622.36	689.958		1.47605	1.06941	1.0096	0.910794	0.632125	0.902025
HMGB1	740.66	691.15	757.25	865.24	728.45	677.5	743.375		0.996348	0.929746	1.01866	1.16393	0.979923	0.911384
PRF1	259.53	41.25	82.52	164.19	149.43	74.35	128.545		2.01898	0.320899	0.641954	1.2773	1.16247	0.578397
ITCH	475.05	610.99	458.72	454.78	457.62	413.52	478.447		0.992901	1.27703	0.958769	0.950534	0.95647	0.864297
CXCR6	37.94	189.13	50.97	45.77	30.82	45.95	66.7633		0.568276	2.83284	0.763443	0.685556	0.461631	0.688252
ZNF205	44.01	59.93	70.39	45.04	48.56	63.49	55.2367		0.796753	1.08497	1.27433	0.8154	0.879126	1.14942
CXCL1	1048.76	64.6	38.83	138.03	234.41	35.09	259.953		4.03442	0.248506	0.149373	0.53098	0.901739	0.134986
CCL21	2325.19	7	458.72	4928.48	7687.96	415.19	2637.09		0.881726	0.00265444	0.173949	1.86891	2.91532	0.157442
LYN	57.67	94.96	53.4	95.17	116.74	48.45	77.7317		0.741911	1.22164	0.686979	1.22434	1.50183	0.623298
SELPLG	103.21	62.27	53.4	172.9	132.62	48.45	95.475		1.08102	0.652213	0.559309	1.81095	1.38905	0.507463
CD63	6081.61	2997.34	1740.23	1542.33	3260.28	1581.38	2867.2		2.1211	1.04539	0.606945	0.537923	1.1371	0.551543
IL1RAPL2	18.21	39.69	67.96	22.52	36.42	61.82	41.1033		0.44303	0.965615	1.65339	0.547887	0.88606	1.50401
ATG7	259.53	283.31	259.7	257.9	219.47	236.41	252.72		1.02695	1.12104	1.02762	1.0205	0.868431	0.935462
HAVCR2	92.58	64.6	48.54	60.3	82.18	44.28	65.4133		1.41531	0.987566	0.742051	0.92183	1.25632	0.676926
NFKBIA	9199.06	1841.52	856.77	2110.44	2072.35	781.92	2810.34		3.27329	0.655265	0.304863	0.750955	0.737401	0.278229
RIPK2	218.56	100.4	77.67	90.81	89.66	71.01	108.018		2.02336	0.929472	0.719045	0.840691	0.830044	0.657388
LRP1	1505.6	1669.51	982.97	294.23	1216.89	900.55	1094.96		1.37503	1.52472	0.897724	0.268713	1.11136	0.822451
MASP1	169.99	18.68	29.13	10.17	28.95	26.73	47.275		3.59577	0.395135	0.616182	0.215124	0.612374	0.565415
PVR	775.57	393.06	131.06	104.61	102.73	120.3	271.222		2.85954	1.44922	0.483221	0.385699	0.378768	0.443549
IL11RA	77.41	132.32	169.9	159.83	143.82	157.05	140.055		0.552711	0.944772	1.21309	1.14119	1.02688	1.12135
EP300	458.36	894.3	584.93	733.75	648.13	542.17	643.607		0.712174	1.38951	0.908831	1.14006	1.00703	0.842393
CD74	5142.12	1984.74	3820.25	16035	11068.7	3547.05	6932.98		0.74169	0.286275	0.551026	2.31286	1.59653	0.51162
NUP107	180.61	251.4	334.94	297.86	246.55	313.27	270.772		0.66702	0.928458	1.23698	1.10004	0.910546	1.15695
IGF2R	309.62	252.18	182.03	192.52	274.57	170.42	230.223		1.34487	1.09537	0.790667	0.836231	1.19262	0.740238
ATG10	60.71	78.61	60.68	50.85	49.5	56.81	59.5267		1.01988	1.32058	1.01938	0.854239	0.83156	0.954362
ILF3	1170.18	1177.61	1043.65	1384.68	981.54	977.4	1122.51		1.04247	1.04909	0.929747	1.23356	0.874415	0.870727
TRAF6	261.05	180.57	172.32	175.08	183.98	162.06	189.177		1.37993	0.954505	0.910895	0.925484	0.97253	0.85666
C1QB	4286.11	2125.61	507.26	1628.78	3034.28	477.84	2009.98		2.13241	1.05753	0.252371	0.810346	1.50961	0.237734
PSMD7	937.97	764.32	296.11	369.05	372.63	279.85	503.322		1.86356	1.51855	0.588312	0.733229	0.740342	0.556006
MAP3K7	336.94	405.51	349.5	395.21	300.72	330.81	353.115		0.954193	1.14838	0.989763	1.11921	0.851621	0.936834
CXCL14	268.64	1279.57	2786.31	1185.63	1102.95	2639.82	1543.82		0.17401	0.828834	1.80482	0.767985	0.714429	1.70993
NCAM1	151.77	18.68	89.8	38.5	88.72	85.21	78.78		1.9265	0.237116	1.13988	0.488703	1.12617	1.08162
MAP3K1	238.29	393.06	526.68	824.56	539.8	500.4	503.798		0.472987	0.780193	1.04542	1.63669	1.07146	0.993255
TNFRSF14	221.59	307.44	512.12	694.52	631.32	487.87	475.81		0.465711	0.64614	1.07631	1.45966	1.32683	1.02535
BCL10	553.98	377.49	269.41	479.48	346.48	257.3	380.69		1.4552	0.991594	0.707689	1.2595	0.910137	0.675878
NOD1	221.59	370.48	186.89	166.37	192.39	178.77	219.415		1.00991	1.68849	0.851765	0.758244	0.876832	0.814757
CFI	364.26	140.1	254.85	78.46	199.86	243.93	213.577		1.70552	0.655971	1.19325	0.367362	0.935776	1.14212
PSMB8	459.88	287.98	482.99	647.3	695.76	462.8	506.118		0.908641	0.568997	0.954303	1.27895	1.3747	0.914411
TNFRSF1A	1221.79	926.21	512.12	508.54	805.03	496.22	744.985		1.64002	1.24326	0.687423	0.682618	1.0806	0.666081
AKT3	1628.54	741.75	531.53	472.22	508.98	515.43	733.075		2.22152	1.01183	0.725069	0.644163	0.694308	0.703107
CASP3	119.9	195.36	123.78	148.2	145.69	121.13	142.343		0.84233	1.37246	0.869588	1.04114	1.02351	0.850971
MAP3K5	723.96	163.45	339.79	430.08	620.12	333.32	435.12		1.66382	0.375644	0.780911	0.988417	1.42517	0.766042
YTHDF2	250.43	403.17	196.59	398.84	191.45	192.97	272.242		0.919881	1.48093	0.722116	1.46502	0.703235	0.708819
CD200	414.34	287.2	148.05	177.26	171.84	145.36	224.008		1.84966	1.2821	0.660913	0.79131	0.767114	0.648904
IL4R	655.67	347.13	247.56	445.34	372.63	243.1	385.238		1.70199	0.901079	0.642615	1.15601	0.967271	0.631038
ATG12	42.5	77.83	16.99	19.62	28.02	16.71	33.6117		1.26444	2.31557	0.505479	0.583726	0.833639	0.497149
CASP1	86.51	120.64	155.33	108.25	180.24	153.71	134.113		0.645051	0.899538	1.1582	0.807153	1.34394	1.14612
XCR1	33.39	64.6	38.83	30.51	30.82	38.43	39.43		0.846817	1.63835	0.984783	0.773776	0.781638	0.974639
NRP1	1842.54	3263.53	1099.48	768.62	2227.38	1093.52	1715.85		1.07384	1.902	0.64078	0.447954	1.29812	0.637307
CKLF	226.14	234.28	133.49	223.03	233.48	132.83	197.208		1.14671	1.18798	0.676898	1.13094	1.18393	0.673552
SMAD3	790.75	646.79	470.86	584.82	532.33	469.49	582.507		1.3575	1.11036	0.808334	1.00397	0.913861	0.805982
FADD	63.75	99.63	77.67	45.77	48.56	77.69	68.845		0.925993	1.44716	1.12819	0.664827	0.705353	1.12848
CD47	604.06	986.92	907.73	1155.84	1055.32	908.06	936.322		0.645142	1.05404	0.969464	1.23445	1.12709	0.969816
PSMB7	585.85	821.14	504.84	503.45	530.46	505.41	575.192		1.01853	1.42759	0.87769	0.875273	0.922232	0.878681
BLNK	19.73	56.82	41.26	170.72	93.39	41.77	70.615		0.279402	0.804645	0.584295	2.41762	1.32252	0.591517
IL15RA	271.68	131.54	174.75	143.84	200.79	177.1	183.283		1.4823	0.717687	0.953442	0.784796	1.09552	0.966264
ABL1	648.08	349.47	296.11	268.8	307.26	300.74	361.743		1.79155	0.966072	0.818564	0.743068	0.849387	0.831363
CX3CR1	15.18	46.7	123.78	79.19	43.89	126.14	72.48		0.209437	0.644316	1.70778	1.09258	0.605546	1.74034
BCL2L1	456.84	633.56	354.36	394.48	445.48	361.72	441.073		1.03575	1.43641	0.803404	0.894364	1.00999	0.82009
IL6ST	3615.27	7994.2	1657.71	2559.41	3134.21	1711.7	3445.42		1.0493	2.32024	0.481135	0.742845	0.909675	0.496805
EGR2	68.3	69.27	55.82	102.43	62.57	57.64	69.3383		0.985025	0.999014	0.805038	1.47725	0.902387	0.831286
SERPINB2	44.01	100.4	14.56	9.44	18.68	15.04	33.6883		1.30639	2.98026	0.432197	0.280216	0.554495	0.446445
TP53	327.83	347.91	276.69	383.58	258.69	288.21	313.818		1.04465	1.10864	0.881688	1.2223	0.82433	0.918398
THBD	1493.46	634.34	133.49	684.35	859.2	139.51	657.392		2.2718	0.964935	0.20306	1.04101	1.30698	0.212217
C1QA	1660.41	1107.56	257.27	673.45	1444.76	268.99	902.073		1.84066	1.22779	0.285199	0.746558	1.6016	0.298191
AXL	1510.16	642.12	337.37	321.11	754.6	353.37	653.122		2.31222	0.983155	0.51655	0.491654	1.15537	0.541048
IRAK2	89.55	35.02	48.54	63.2	143.82	50.96	71.8483		1.24638	0.487416	0.67559	0.879631	2.00172	0.709272
HLA-G	499.34	1485.83	194.17	355.98	400.65	204.67	523.44		0.953958	2.83859	0.37095	0.680078	0.765417	0.391009
C1R	5758.33	600.09	1235.39	817.3	1803.38	1312.39	1921.15		2.99734	0.31236	0.643048	0.425423	0.9387	0.683128
IFITM2	3131.11	1387.76	781.53	930.63	1212.22	833.71	1379.49		2.26975	1.00599	0.566534	0.674617	0.878743	0.60436
CCL20	54.64	25.68	21.84	40.68	28.02	23.39	32.375		1.68772	0.793205	0.674595	1.25653	0.865483	0.722471
TOLLIP	338.46	301.21	245.14	247.01	290.45	263.15	280.903		1.2049	1.07229	0.872685	0.879342	1.03399	0.936799
THBS1	20389.4	2434.61	546.1	1438.44	1506.4	586.44	4483.56		4.54759	0.543008	0.1218	0.320825	0.335983	0.130798
SYK	138.11	189.13	72.81	360.34	257.76	78.53	182.78		0.755608	1.03474	0.398348	1.97144	1.41022	0.429642
TANK	511.48	670.14	868.9	748.28	582.76	946.49	721.342		0.709068	0.929019	1.20456	1.03734	0.807883	1.31212
MAP2K4	104.72	174.35	94.66	94.44	107.4	103.59	113.193		0.925143	1.54029	0.836268	0.834325	0.948819	0.91516
CD40	115.35	105.07	133.49	310.94	404.38	146.19	202.57		0.569433	0.518685	0.658982	1.53498	1.99625	0.721676
CREB1	315.69	374.38	286.4	333.46	357.69	314.94	330.427		0.955401	1.13302	0.866758	1.00918	1.08251	0.953131
CD14	1628.54	1031.28	223.29	197.6	459.48	245.6	630.965		2.58103	1.63445	0.353887	0.313171	0.728218	0.389245
RPS6	13098.1	9037.94	11057.9	14576.9	7232.21	12174.1	11196.2		1.16987	0.807233	0.987645	1.30196	0.645953	1.08734
DUSP4	136.6	91.06	167.47	515.81	185.85	184.62	213.568		0.639608	0.426374	0.784152	2.4152	0.870213	0.864454
CSF1	349.08	179.02	82.52	77.73	240.95	91.06	170.06		2.05269	1.05269	0.485241	0.457074	1.41685	0.535458
TXNIP	7742.02	6472.57	6206.09	7912.89	16817.9	6848.49	8666.66		0.893311	0.746836	0.716088	0.913027	1.94053	0.790211
CCL3	327.83	311.33	46.11	58.85	271.77	50.96	177.808		1.84373	1.75093	0.259324	0.330974	1.52844	0.286601
HLA-E	5049.54	2650.21	1900.42	4350.2	4074.65	2102.67	3354.62		1.50525	0.790019	0.566509	1.29678	1.21464	0.626799
TICAM2	69.82	60.71	55.82	37.05	72.85	61.82	59.6783		1.16994	1.01729	0.935348	0.620828	1.22071	1.03589
MAP2K1	343.01	280.2	114.07	209.23	240.02	126.98	218.918		1.56684	1.27993	0.521062	0.955745	1.09639	0.580034
ICAM3	80.44	56.04	123.78	422.09	567.82	137.84	231.335		0.347721	0.242246	0.535068	1.82458	2.45454	0.595846
CCR5	30.35	7.78	41.26	47.22	37.36	45.95	34.9867		0.867473	0.22237	1.17931	1.34966	1.06784	1.31336
IL3RA	59.19	24.91	38.83	47.95	97.13	43.44	51.9083		1.14028	0.479884	0.748049	0.923744	1.87118	0.83686
ENG	1006.27	1390.09	320.38	357.43	768.61	360.05	700.472		1.43656	1.98451	0.457378	0.51027	1.09727	0.514011
S100A8	429.52	176.68	16.99	15.98	25.22	19.21	113.933		3.76992	1.55073	0.149122	0.140257	0.221358	0.168607
CCND3	245.87	319.11	199.02	403.2	212	225.55	267.458		0.919283	1.19312	0.744116	1.50752	0.792647	0.843309
VCAM1	487.2	208.59	131.06	545.59	1143.11	148.7	444.042		1.09719	0.469753	0.295152	1.22869	2.57433	0.334878
NOTCH1	350.6	215.6	213.58	236.83	310.99	243.1	261.783		1.33928	0.823582	0.815866	0.904679	1.18797	0.928631
ENTPD1	127.49	107.41	169.9	193.25	152.23	193.81	157.348		0.810241	0.682626	1.07977	1.22817	0.967471	1.23173
MEF2C	403.72	666.25	252.42	499.1	612.65	288.21	453.725		0.88979	1.4684	0.556328	1.10001	1.35027	0.635209
PECAM1	2270.55	5904.39	594.64	810.03	1615.67	681.67	1979.49		1.14704	2.98278	0.3004	0.409211	0.816204	0.344366
CXCL12	262.57	111.3	752.4	1004	2128.38	863.79	853.74		0.307553	0.130368	0.881299	1.176	2.49301	1.01177
DOCK9	476.57	957.34	325.23	270.98	296.05	373.42	449.932		1.05921	2.12775	0.722843	0.602269	0.657989	0.829948
IL18	53.12	36.58	55.82	116.96	113	64.32	73.3		0.724693	0.499045	0.761528	1.59563	1.54161	0.87749
CD68	751.28	450.65	150.48	348.71	779.82	173.76	442.45		1.698	1.01853	0.340106	0.788134	1.7625	0.392722
CXCL16	262.57	155.67	123.78	161.28	173.71	143.69	170.117		1.54347	0.915078	0.727618	0.948055	1.02112	0.844656
ATF1	139.63	193.8	135.92	139.49	158.76	157.89	154.248		0.905229	1.25642	0.881176	0.904321	1.02925	1.02361
ADA	151.77	26.46	63.1	106.79	168.1	73.51	98.2883		1.54413	0.269208	0.641989	1.0865	1.71027	0.747902
HLA-DMB	201.86	216.38	155.33	714.86	592.1	182.11	343.773		0.587189	0.629426	0.451838	2.07945	1.72236	0.529739
NFATC3	139.63	208.59	177.18	329.1	327.8	210.52	232.137		0.601499	0.898566	0.763257	1.4177	1.4121	0.90688
TNFRSF13B	4.55	7	26.7	243.37	132.62	31.74	74.33		0.0612135	0.0941746	0.359209	3.27418	1.78421	0.427015
IFNAR1	88.03	182.13	111.65	95.9	142.89	133.66	125.71		0.700263	1.44881	0.888155	0.762867	1.13666	1.06324
CD81	14567.3	4680.86	2885.82	3062.86	7259.29	3461.84	5986.33		2.43343	0.781925	0.482068	0.511642	1.21264	0.578291
ANP32B	640.49	602.43	334.94	527.43	480.96	401.82	498.012		1.28609	1.20967	0.672555	1.05907	0.965761	0.806849
SELE	136.6	12.45	19.42	18.16	33.62	23.39	40.6067		3.36398	0.3066	0.478247	0.447217	0.827943	0.576014
CCRL2	60.71	35.8	33.98	31.24	70.98	40.93	45.6067		1.33117	0.784973	0.745067	0.684988	1.55635	0.897457
CD46	1240	2537.35	1080.06	1324.38	1346.7	1302.37	1471.81		0.8425	1.72397	0.733831	0.899831	0.914996	0.884876
KLRC2	138.11	29.58	97.08	31.97	42.96	117.79	76.2483		1.81132	0.387943	1.27321	0.419288	0.563422	1.54482
TNFRSF8	62.23	14.79	31.55	26.88	55.1	38.43	38.1633		1.63062	0.387545	0.82671	0.704341	1.44379	1.00699
STAT3	3859.63	1801.05	1354.32	1742.84	1716.53	1651.56	2020.99		1.90977	0.891173	0.670128	0.86237	0.849352	0.817204
NFKB1	97.14	75.5	60.68	95.9	117.67	74.35	86.8733		1.11818	0.869081	0.698488	1.10391	1.3545	0.855844
ECSIT	104.72	98.85	155.33	100.26	141.02	191.3	131.913		0.793855	0.749356	1.17752	0.760044	1.06904	1.45019
XCL2	47.05	17.9	41.26	35.6	89.66	50.96	47.0717		0.99954	0.380271	0.876536	0.756294	1.90476	1.0826
TLR5	28.84	31.91	50.97	29.79	47.63	63.49	42.105		0.684954	0.757867	1.21055	0.707517	1.13122	1.5079
CDK1	33.39	90.29	19.42	60.3	26.15	24.23	42.2967		0.789424	2.13468	0.459138	1.42564	0.618252	0.572858
SERPING1	5007.04	1298.25	1664.99	741.74	2551.45	2082.62	2224.35		2.25101	0.583654	0.748529	0.333464	1.14706	0.936283
IRF2	186.68	199.25	196.59	181.62	296.05	246.44	217.772		0.857228	0.914949	0.902735	0.833993	1.35945	1.13164
IL6	1079.12	42.81	33.98	46.5	132.62	42.6	229.605		4.6999	0.186451	0.147993	0.202522	0.577601	0.185536
MR1	25.8	44.36	48.54	42.86	65.37	60.98	47.985		0.537668	0.924456	1.01157	0.893196	1.3623	1.27081
C1QBP	576.74	492.68	351.93	472.22	416.52	443.59	458.947		1.25666	1.0735	0.766821	1.02892	0.907556	0.966539
IL32	34477.1	25135.3	64148.2	20384.5	50674	81087.5	45984.4		0.749756	0.546605	1.395	0.443291	1.10198	1.76337
COLEC12	132.04	288.76	97.08	34.87	141.95	122.8	136.25		0.969101	2.11934	0.712514	0.255927	1.04183	0.901284
ITGA1	1699.88	1161.26	334.94	208.5	453.88	425.21	713.945		2.38097	1.62654	0.46914	0.292039	0.635735	0.595578
REL	475.05	162.67	145.63	651.66	446.41	185.46	344.48		1.37904	0.472219	0.422753	1.89172	1.2959	0.538377
CSF1R	97.14	238.17	26.7	74.1	105.53	34.25	95.9817		1.01207	2.48141	0.278178	0.772022	1.09948	0.356839
STAT5B	350.6	704.39	300.96	320.38	522.99	387.62	431.157		0.813161	1.63372	0.698029	0.743071	1.21299	0.899024
ANXA1	7606.94	6715.41	1050.93	528.88	2358.13	1361.68	3270.33		2.32605	2.05344	0.321353	0.161721	0.721068	0.416374
BMI1	265.61	291.09	206.3	152.56	255.89	267.32	239.795		1.10765	1.21391	0.860318	0.63621	1.06712	1.11479
CX3CL1	119.9	76.28	393.19	105.34	205.46	511.26	235.238		0.509696	0.324267	1.67145	0.447801	0.873412	2.17337
LTBR	1022.96	561.17	327.66	223.76	325.93	426.88	481.393		2.125	1.16572	0.680649	0.464817	0.677055	0.886759
PDGFRB	936.45	1253.89	674.73	333.46	716.31	880.5	799.223		1.1717	1.56889	0.844232	0.41723	0.896258	1.10169
CCL13	135.08	50.59	24.27	18.89	73.78	31.74	55.725		2.42405	0.907851	0.435532	0.338986	1.324	0.569583
CDH1	80.44	1523.19	580.08	284.78	159.7	759.37	564.593		0.142474	2.69785	1.02743	0.504398	0.282858	1.34499
CTSL	575.23	1420.45	87.38	111.15	277.37	114.45	431.005		1.33462	3.29567	0.202735	0.257886	0.643542	0.265542
DUSP6	880.29	844.49	264.55	417	827.45	346.68	596.743		1.47516	1.41516	0.443323	0.698793	1.38661	0.580953
TYK2	201.86	259.18	196.59	366.88	286.71	258.97	261.698		0.771346	0.990377	0.751208	1.40192	1.09557	0.989575
TNFSF12	464.43	256.07	259.7	279.7	554.74	343.34	359.663		1.29129	0.711971	0.722064	0.777672	1.54239	0.954615
EPCAM	48.57	30.35	211.16	233.2	21.48	280.69	137.575		0.353044	0.220607	1.53487	1.69508	0.156133	2.04027
MERTK	323.28	222.6	148.05	171.45	286.71	197.15	224.873		1.43761	0.989891	0.658371	0.762429	1.27498	0.876716
APP	4742.96	3276.76	2356.71	1368.7	1318.68	3138.54	2700.39		1.7564	1.21344	0.872729	0.506852	0.488329	1.16225
LY86	40.98	43.59	24.27	92.99	89.66	32.58	54.0117		0.758725	0.807048	0.449347	1.72167	1.66001	0.603203
PDGFC	215.52	154.89	148.05	55.21	220.4	200.49	165.76		1.30019	0.934423	0.893159	0.333072	1.32963	1.20952
CREB5	250.43	196.92	67.96	37.78	125.14	93.56	128.632		1.94688	1.53088	0.52833	0.293707	0.972855	0.727348
MAPK8	144.19	151	138.34	125.68	158.76	190.47	151.407		0.952336	0.997314	0.913698	0.830082	1.04857	1.258
MAPK1	449.25	281.75	220.87	295.68	404.38	306.59	326.42		1.37629	0.863152	0.676644	0.905827	1.23883	0.93925
IFNGR1	645.04	575.18	412.61	602.26	742.46	573.07	591.77		1.09002	0.971965	0.697247	1.01773	1.25464	0.9684
MFGE8	14526.3	1289.69	3669.77	690.89	784.49	5116.74	4346.32		3.34222	0.296731	0.84434	0.15896	0.180495	1.17726
TFRC	1241.52	1504.51	157.76	362.52	467.89	220.54	659.123		1.88359	2.28259	0.239348	0.550003	0.709867	0.334596
CDH5	248.91	1358.18	150.48	106.79	349.28	211.35	404.165		0.615862	3.36046	0.372323	0.264224	0.864202	0.52293
ITGB4	200.34	2234.58	732.98	204.87	223.2	1031.7	771.278		0.259751	2.89724	0.950344	0.265624	0.28939	1.33765
LAMP1	2751.67	1884.33	919.87	980.03	1237.43	1314.06	1514.56		1.81681	1.24414	0.607349	0.64707	0.81702	0.867615
LTF	44.01	17.9	1575.19	1854.72	71.91	2250.53	969.043		0.0454159	0.0184718	1.62551	1.91397	0.0742072	2.32242
MRC1	714.86	675.59	101.94	138.03	662.14	147.03	406.598		1.75815	1.66157	0.250714	0.339475	1.62849	0.36161
CEBPB	4055.42	1639.16	305.81	328.37	740.59	442.75	1252.02		3.23911	1.30922	0.244254	0.262273	0.591518	0.353629
TNFRSF11A	69.82	78.61	58.25	58.12	130.75	84.37	79.9867		0.872895	0.982789	0.728246	0.726621	1.63465	1.0548
ITGA5	4509.22	1183.84	133.49	173.63	231.61	194.64	1071.07		4.21001	1.10529	0.124632	0.162109	0.216241	0.181725
ICAM2	209.45	326.12	77.67	290.59	498.71	113.61	252.692		0.828876	1.29058	0.307371	1.14998	1.97359	0.449599
MME	103.21	386.05	106.79	25.43	254.96	156.22	172.11		0.599675	2.24304	0.620475	0.147754	1.48138	0.907675
CXCR4	1912.36	296.54	276.69	4571.05	4057.84	405.16	1919.94		0.996052	0.154453	0.144114	2.38083	2.11352	0.211027
TNFRSF1B	417.38	380.6	133.49	389.4	524.86	195.48	340.202		1.22686	1.11875	0.392385	1.14462	1.54279	0.5746
PTGS2	218.56	59.93	24.27	92.99	317.53	35.92	124.867		1.75035	0.479952	0.194367	0.744714	2.54295	0.287667
MAPK3	467.47	772.88	279.12	287.69	479.1	413.52	449.963		1.03891	1.71765	0.620317	0.639363	1.06475	0.919008
HRAS	80.44	69.27	55.82	43.59	59.77	83.54	65.405		1.22988	1.05909	0.853452	0.666463	0.913845	1.27727
ITGA2	56.16	50.59	135.92	80.64	36.42	204.67	94.0667		0.597023	0.53781	1.44493	0.857264	0.387172	2.1758
ITGAE	92.58	42.81	58.25	50.85	70.04	88.55	67.18		1.37809	0.637243	0.867074	0.756922	1.04257	1.3181
SAA1	66.78	28.8	497.55	72.65	1852.88	760.2	546.477		0.122201	0.0527012	0.910469	0.132943	3.39059	1.39109
CD209	173.02	155.67	33.98	190.34	942.32	52.63	257.993		0.670637	0.603388	0.131709	0.737771	3.6525	0.203998
SMAD2	355.15	261.52	245.14	233.2	329.67	380.94	300.937		1.18015	0.86902	0.81459	0.774914	1.09548	1.26585
ABCB1	163.92	71.61	177.18	122.05	124.21	275.68	155.775		1.05229	0.459701	1.13741	0.783502	0.797368	1.76973
CD34	156.33	567.4	123.78	51.58	176.51	195.48	211.847		0.737939	2.67835	0.584291	0.243478	0.833197	0.922743
PNMA1	485.68	179.02	99.51	137.31	237.21	157.89	216.103		2.24744	0.8284	0.460474	0.63539	1.09767	0.730623
MAVS	294.44	438.98	259.7	355.25	465.09	412.68	371.023		0.793589	1.18316	0.699956	0.957487	1.25353	1.11228
TNFSF13	71.33	40.47	58.25	72.65	93.39	93.56	71.6083		0.996113	0.565158	0.813453	1.01455	1.30418	1.30655
CXCR5	12.14	3.11	14.56	168.54	162.5	23.39	64.04		0.189569	0.0485634	0.227358	2.63179	2.53748	0.36524
ETS1	699.68	447.54	334.94	1162.38	1434.49	548.85	771.313		0.907128	0.580231	0.434246	1.50701	1.8598	0.711579
CXCL2	3430.1	90.29	242.71	606.62	2322.64	401.82	1182.36		2.90105	0.076364	0.205275	0.513057	1.9644	0.339845
CCL18	63.75	11.67	14.56	54.49	453.88	24.23	103.763		0.614379	0.112467	0.140319	0.525137	4.37418	0.233512
ST6GAL1	262.57	247.51	177.18	776.61	994.62	296.56	459.175		0.57183	0.539032	0.385866	1.69132	2.1661	0.645854
C6	24.28	23.35	60.68	29.79	293.25	103.59	89.1567		0.27233	0.261899	0.6806	0.334131	3.28915	1.16189
ITGA6	332.39	759.65	313.1	176.54	211.06	538.82	388.593		0.855367	1.95487	0.805727	0.454305	0.543138	1.38659
LGALS3	1844.06	951.12	633.47	302.94	1331.76	1090.18	1025.59		1.79805	0.92739	0.617665	0.295382	1.29853	1.06298
FCGR3A	314.17	530.04	58.25	196.88	376.37	101.92	262.938		1.19484	2.01583	0.221535	0.748769	1.4314	0.387619
CD36	435.59	5441.29	820.36	383.58	8842.27	1446.89	2895		0.150463	1.87955	0.283372	0.132498	3.05433	0.49979
CFD	1446.41	400.06	310.67	225.94	3429.32	550.52	1060.49		1.36391	0.377242	0.29295	0.213053	3.23372	0.51912
TNFSF8	27.32	17.12	21.84	67.56	60.7	39.26	38.9667		0.701112	0.43935	0.560479	1.73379	1.55774	1.00753
CD59	7186.53	3999.05	2169.82	1053.4	2487.01	3929.65	3470.91		2.0705	1.15216	0.625144	0.303494	0.71653	1.13217
BCL6	1044.21	407.07	317.95	254.27	926.44	588.95	589.815		1.7704	0.690166	0.539067	0.431101	1.57073	0.998533
PDCD1LG2	65.26	58.37	36.41	43.59	138.22	67.67	68.2533		0.956144	0.855196	0.533454	0.63865	2.0251	0.991453
A2M	4545.65	4353.19	2291.18	985.11	3424.65	4266.31	3311.01		1.37289	1.31476	0.691987	0.297525	1.03432	1.28852
HLA-DRA	1904.77	611.77	1128.6	4208.53	5569.85	2139.42	2593.82		0.734348	0.235856	0.435111	1.62252	2.14735	0.824813
HLA-DPB1	986.53	186.02	684.44	2534.71	2663.51	1299.86	1392.51		0.708454	0.133586	0.491515	1.82024	1.91274	0.933464
HLA-DPA1	1001.71	230.38	519.4	1537.97	2008.84	1014.16	1052.08		0.952126	0.218976	0.49369	1.46184	1.9094	0.96396
CD164	648.08	1023.5	415.03	618.24	1031.97	811.99	758.135		0.854835	1.35002	0.547435	0.815475	1.3612	1.07104
C3	192.75	84.06	368.92	363.97	595.84	729.29	389.138		0.495325	0.216016	0.948043	0.935323	1.53118	1.87412
S100B	13.66	6.23	106.79	60.3	1005.82	211.35	234.025		0.0583698	0.0266211	0.456319	0.257665	4.29792	0.903109
TFE3	44.01	29.58	36.41	21.79	103.66	72.68	51.355		0.856976	0.575991	0.708986	0.424301	2.0185	1.41525
POU2AF1	6.07	6.23	14.56	136.58	146.62	29.24	56.55		0.107339	0.110168	0.257471	2.41521	2.59275	0.517065
CD55	78.92	42.03	41.26	53.03	71.91	84.37	61.92		1.27455	0.678779	0.666344	0.856428	1.16134	1.36256
F13A1	3405.82	8637.88	305.81	121.32	890.02	656.61	2336.24		1.45782	3.69734	0.130898	0.0519295	0.380962	0.281054
MCAM	1804.6	1057.75	99.51	89.36	568.75	214.69	639.11		2.82361	1.65504	0.155701	0.139819	0.889909	0.33592
CCL28	12.14	7.78	266.98	6.54	12.14	579.76	147.557		0.0822735	0.0527255	1.80934	0.044322	0.0822735	3.92907
PPARG	53.12	264.63	70.39	41.41	530.46	157.89	186.317		0.285106	1.42032	0.377798	0.222256	2.84709	0.847428
CTSH	335.42	119.08	165.04	614.61	806.9	373.42	402.412		0.833525	0.295916	0.410127	1.52732	2.00516	0.927955
TLR3	27.32	147.1	36.41	29.06	109.27	96.07	74.205		0.368169	1.98235	0.490668	0.391618	1.47254	1.29466
SLAMF7	31.87	9.34	75.24	85	245.62	202.16	108.205		0.294534	0.0863176	0.695347	0.785546	2.26995	1.86831
KIT	42.5	67.71	196.59	20.34	46.7	558.87	155.452		0.273397	0.435569	1.26464	0.130845	0.300415	3.59514
MAPK11	88.03	47.48	29.13	45.77	113.94	88.55	68.8167		1.2792	0.689949	0.423299	0.665101	1.6557	1.28675
CCL14	2369.2	14.01	206.3	513.63	2230.18	638.23	995.258		2.38049	0.0140767	0.207283	0.516077	2.24081	0.641271
EBI3	106.24	961.23	4.85	29.06	43.89	26.73	195.333		0.543891	4.92097	0.0248294	0.148771	0.224693	0.136843

## Sheet: Ratio within each group
	Placenta	Uterus	Breast Tumor	Breast Normal	Lymph node Tumor	Lymph node Normal		Placenta / Uterus	Breast tumor / normal	lymph node tumor / normal		Placenta / Uterus	Breast tumor / normal	lymph node tumor / normal
GATA3	109.74	16.7	152.91	86.88	256.45	10.27		6.57126	1.76001	24.9708		2.71617	0.815587	4.64217
CXCL11	35.8	18.21	359.21	21.72	77.01	50.43		1.96595	16.5382	1.52707		0.975229	4.04773	0.610764
CSF3R	1735.67	162.4	162.62	63.49	151.11	75.65		10.6876	2.56135	1.99749		3.41787	1.3569	0.998187
BCL2	628.11	324.8	987.83	222.21	1266.27	294.18		1.93384	4.44548	4.30441		0.951466	2.15234	2.10581
IDO1	535.49	118.38	133.49	29.24	153.29	99.93		4.52348	4.56532	1.53397		2.17743	2.19072	0.617274
PRG2	64258.7	12060	63.1	36.76	37.78	20.55		5.32825	1.71654	1.83844		2.41366	0.779503	0.878484
CD28	103.52	30.35	31.55	15.87	154.74	66.31		3.41087	1.98803	2.33358		1.77014	0.991338	1.22255
TNFRSF4	49.03	28.84	48.54	24.23	75.55	29.89		1.70007	2.0033	2.5276		0.765594	1.00238	1.33777
TNFRSF13C	17.12	10.62	58.25	20.88	703.24	390.37		1.61205	2.78975	1.80147		0.688899	1.48014	0.849175
IL2RB	617.21	273.19	157.76	81.87	450.42	242.82		2.25927	1.92696	1.85495		1.17586	0.946325	0.891384
POU2F2	89.51	44.01	106.79	47.62	250.64	149.43		2.03386	2.24255	1.67731		1.02422	1.16514	0.746147
IKBKG	373.6	245.87	300.96	141.18	340.72	177.44		1.5195	2.13175	1.9202		0.603599	1.09204	0.941255
MAP4K2	207.04	129.01	155.33	84.37	348.71	178.38		1.60484	1.84106	1.95487		0.682427	0.880534	0.967074
JAK3	204.7	136.6	167.47	91.06	600.08	310.06		1.49854	1.83912	1.93537		0.583554	0.879013	0.952607
TRAF2	291.09	163.92	288.82	149.53	337.82	220.4		1.77581	1.93152	1.53276		0.828473	0.949736	0.616131
IRF3	168.12	109.28	157.76	101.08	183.8	105.53		1.53843	1.56074	1.74168		0.621462	0.642234	0.800484
FCGR2B	2533.46	115.35	133.49	81.87	196.88	268.03		21.9632	1.63051	0.734545		4.45702	0.705325	-0.445078
DPP4	1630.6	147.22	101.94	36.76	53.76	48.56		11.0759	2.77312	1.10708		3.46936	1.47151	0.146765
C7	3412.97	358.19	356.78	172.92	1893.22	1285.06		9.52838	2.06327	1.47325		3.25223	1.04493	0.559006
LTK	163.45	21.25	53.4	25.06	34.87	31.75		7.69176	2.13089	1.09827		2.94331	1.09145	0.13523
COL3A1	38291.4	15374.8	23251.6	3609.7	1795.15	3098.72		2.49054	6.44142	0.57932		1.31646	2.68738	-0.787568
CD274	151	33.39	58.25	23.39	35.6	45.76		4.52231	2.49038	0.777972		2.17706	1.31637	-0.36221
FN1	23727.3	6549.07	876.18	328.31	138.03	367.03		3.62301	2.66876	0.376073		1.85719	1.41617	-1.41092
IL1RL1	932.44	204.9	43.69	28.4	18.89	34.55		4.55071	1.53838	0.546744		2.18609	0.621412	-0.871063
CSF2RB	1293.58	446.22	361.64	115.28	1018.53	964.73		2.89897	3.13706	1.05577		1.53554	1.64941	0.0782913
IFIT2	203.92	57.67	179.61	76.02	58.12	126.08		3.53598	2.36267	0.460977		1.82211	1.24042	-1.11723
TNFSF10	1102.89	326.32	1844.59	1069.29	965.5	1021.7		3.37978	1.72506	0.944994		1.75693	0.786647	-0.0816235
CMKLR1	693.49	248.91	114.07	76.02	154.74	374.5		2.78611	1.50053	0.413191		1.47825	0.585468	-1.27512
SPP1	2577.04	1086.71	140.77	86.04	56.67	39.22		2.37141	1.6361	1.44493		1.24575	0.71026	0.530996
PRKCE	126.87	66.78	114.07	60.98	80.64	61.64		1.89982	1.87061	1.30824		0.925863	0.903511	0.387629
BST2	912.98	528.18	626.19	348.36	632.04	843.32		1.72854	1.79754	0.749466		0.789554	0.846021	-0.416064
TLR7	61.49	34.91	55.82	33.42	55.21	55.1		1.76139	1.67026	1.002		0.816711	0.74007	0.00287728
LAIR2	198.47	118.38	63.1	36.76	143.12	113		1.67655	1.71654	1.26655		0.745496	0.779503	0.340903
TLR8	45.14	28.84	53.4	29.24	31.97	36.42		1.56519	1.82627	0.877814		0.646335	0.868896	-0.188012
TBK1	530.82	288.37	252.42	164.57	239.01	193.32		1.84076	1.53382	1.23634		0.880302	0.617125	0.30608
PPBP	235.05	142.67	31.55	19.21	20.34	21.48		1.64751	1.64237	0.946927		0.720286	0.715782	-0.0786743
CR1	589.19	352.12	55.82	36.76	830.37	995.55		1.67326	1.5185	0.834082		0.742666	0.602645	-0.261739
CDH1	1523.19	80.44	580.08	759.37	284.78	159.7		18.9357	0.763896	1.78322		4.24304	-0.388551	0.834484
CD24	1146.48	239.8	3555.7	2704.98	3072.31	218.54		4.78098	1.3145	14.0583		2.25731	0.394516	3.81335
BIRC5	131.54	30.35	58.25	40.1	86.45	42.03		4.3341	1.45262	2.05686		2.11573	0.538656	1.04045
CDK1	90.29	33.39	19.42	24.23	60.3	26.15		2.7041	0.801486	2.30593		1.43515	-0.319251	1.20535
CX3CR1	46.7	15.18	123.78	126.14	79.19	43.89		3.07642	0.981291	1.80428		1.62125	-0.0272476	0.851426
BLNK	56.82	19.73	41.26	41.77	170.72	93.39		2.87988	0.98779	1.82803		1.52601	-0.0177233	0.870292
IL12RB2	98.07	47.05	21.84	17.54	40.68	25.22		2.08438	1.24515	1.61301		1.05962	0.316324	0.689751
YTHDF2	403.17	250.43	196.59	192.97	398.84	191.45		1.60991	1.01876	2.08326		0.686981	0.0268134	1.05884
IGF1R	1604.13	1053.32	1567.9	1156.17	1143.49	550.07		1.52293	1.35612	2.07881		0.606847	0.43948	1.05576
SOCS1	155.67	103.21	77.67	52.63	175.81	90.59		1.50828	1.47577	1.94072		0.592908	0.561472	0.956593
TNFRSF13B	7	4.55	26.7	31.74	243.37	132.62		1.53846	0.84121	1.83509		0.621488	-0.249462	0.875853
MAP3K1	393.06	238.29	526.68	500.4	824.56	539.8		1.6495	1.05252	1.52753		0.722031	0.0738449	0.611199
MUC1	46.7	254.98	303.39	140.34	377.77	15.88		0.183152	2.16182	23.789		-2.44889	1.11225	4.57223
CXCL9	30.35	130.53	907.73	73.51	1228.49	130.75		0.232514	12.3484	9.39572		-2.10461	3.62625	3.232
C4B	344.8	2051.99	12086.9	1045.9	3765.38	725.65		0.168032	11.5565	5.18898		-2.57319	3.53063	2.37545
SLAMF1	122.2	247.39	145.63	16.71	286.24	75.65		0.493957	8.71514	3.78374		-1.01754	3.12352	1.91981
TPSAB1	77.83	385.51	509.69	51.79	360.34	146.62		0.201888	9.84148	2.45765		-2.30837	3.29887	1.29728
CCL19	18.68	37.94	1135.88	120.3	4260.84	2167.61		0.492356	9.44206	1.96569		-1.02223	3.2391	0.975033
KIR_Inhibiting_Subgroup_1	24.13	53.12	87.38	9.19	29.06	15.88		0.454255	9.50816	1.82997		-1.13843	3.24917	0.871824
SMPD3	45.92	57.67	70.39	11.7	55.94	19.61		0.796255	6.01624	2.85263		-0.328698	2.58886	1.51229
LTB	20.24	53.12	213.58	35.92	2236.85	808.77		0.381024	5.94599	2.76574		-1.39205	2.57192	1.46767
CXCL10	17.9	22.77	138.34	20.88	63.2	30.82		0.786122	6.62548	2.05062		-0.347175	2.72802	1.03606
CCR7	7.78	13.66	50.97	9.19	369.05	133.55		0.569546	5.54625	2.76338		-0.812115	2.47151	1.46644
LILRB2	184.46	217.04	140.77	25.06	262.99	107.4		0.849889	5.61732	2.4487		-0.234653	2.48988	1.29201
CXCL13	14.01	40.98	55.82	31.74	683.62	129.81		0.341874	1.75866	5.26631		-1.54846	0.81448	2.39679
ISG20	64.6	144.19	378.63	92.73	515.08	181.18		0.44802	4.08314	2.84292		-1.15837	2.02968	1.50737
TAP1	212.48	367.29	378.63	92.73	525.25	185.85		0.578507	4.08314	2.8262		-0.789593	2.02968	1.49887
FOXP3	14.01	31.87	70.39	25.9	104.61	25.22		0.439598	2.71776	4.1479		-1.18574	1.44242	2.05238
CTLA4	17.12	63.75	72.81	19.21	347.26	113		0.268549	3.79021	3.0731		-1.89674	1.92228	1.61969
SIGIRR	129.98	119.9	291.25	119.46	485.29	120.47		1.08407	2.43805	4.02831		0.116458	1.28573	2.01017
CD8B	14.79	42.5	92.23	31.74	167.82	48.56		0.348	2.9058	3.45593		-1.52284	1.53893	1.78907
ZAP70	32.69	98.65	390.76	126.98	948.06	294.18		0.331374	3.07734	3.22272		-1.59347	1.62168	1.68828
PRAME	43.59	53.12	67.96	16.71	47.22	21.48		0.820595	4.06703	2.19832		-0.285258	2.02397	1.1364
TNFRSF18	22.57	56.16	63.1	24.23	114.78	33.62		0.401887	2.60421	3.41404		-1.31514	1.38085	1.77148
FUT5	28.8	65.26	67.96	19.21	37.05	14.94		0.441312	3.53774	2.47992		-1.18013	1.82283	1.31029
CFB	81.72	84.99	266.98	142.02	355.25	88.72		0.961525	1.87988	4.00417		-0.0566039	0.910638	2.0015
NOD2	30.35	30.35	63.1	17.54	61.75	27.08		1	3.59749	2.28028		0	1.84699	1.18921
IL12RB1	35.8	59.19	121.35	37.59	239.74	92.46		0.604832	3.22825	2.59291		-0.725394	1.69075	1.37457
ICOS	8.56	37.94	48.54	18.38	199.78	64.44		0.225619	2.64091	3.10025		-2.14804	1.40104	1.63238
CCL17	12.45	12.14	38.83	22.56	100.98	25.22		1.02554	1.72119	4.00397		0.0363773	0.783405	2.00143
LAG3	9.34	84.99	111.65	35.92	85	34.55		0.109895	3.1083	2.4602		-3.1858	1.63612	1.29878
TNF	51.37	78.92	67.96	17.54	98.08	59.77		0.650912	3.87457	1.64096		-0.619465	1.95404	0.714537
CD79A	31.13	42.5	138.34	46.78	1635.32	656.54		0.732471	2.95725	2.49082		-0.449157	1.56425	1.31662
IRF8	132.32	210.97	165.04	46.78	988.02	520.19		0.627198	3.528	1.89934		-0.673007	1.81885	0.925502
TIRAP	144.77	154.81	220.87	63.49	158.37	83.12		0.935146	3.47882	1.90532		-0.096736	1.7986	0.930032
CCR4	17.9	42.5	38.83	15.04	64.66	23.35		0.421176	2.58178	2.76916		-1.2475	1.36837	1.46945
SBNO2	361.92	816.55	432.02	223.05	685.08	208.26		0.443231	1.93688	3.28954		-1.17387	0.953731	1.71789
IL21R	31.91	36.43	53.4	18.38	184.53	80.32		0.875926	2.90533	2.29744		-0.191118	1.5387	1.20002
SPN	5.45	30.35	80.09	31.74	233.2	87.79		0.179572	2.52331	2.65634		-2.47737	1.33532	1.40944
CD37	13.23	16.7	48.54	16.71	247.01	111.14		0.792216	2.90485	2.22251		-0.336035	1.53846	1.15219
CD27	20.24	36.43	162.62	51.79	517.98	269.9		0.555586	3.13999	1.91916		-0.847918	1.65076	0.940471
CD7	38.92	68.3	82.52	42.6	252.09	81.25		0.569839	1.93709	3.10265		-0.811374	0.95389	1.6335
CD3D	16.34	42.5	128.64	62.65	544.14	183.98		0.384471	2.05331	2.9576		-1.37905	1.03795	1.56443
MIF	1719.33	1545.07	944.14	605.65	1421.73	414.66		1.11278	1.55889	3.42866		0.154174	0.640516	1.77765
MS4A1	14.79	16.7	31.55	10.86	1912.11	934.84		0.885629	2.90516	2.04539		-0.175226	1.53862	1.03237
CD79B	46.7	45.53	167.47	57.64	1543.06	758.34		1.0257	2.90545	2.03479		0.0366051	1.53876	1.02488
STAT4	28.8	160.88	131.06	58.48	275.34	102.73		0.179015	2.24111	2.68023		-2.48184	1.16421	1.42236
PRKCD	357.25	285.34	410.18	136.17	626.96	328.74		1.25202	3.01226	1.90716		0.324252	1.59085	0.931426
CD6	14.01	48.57	92.23	43.44	239.74	85.92		0.28845	2.12316	2.79027		-1.79361	1.08621	1.4804
CD5	11.67	56.16	92.23	42.6	382.13	141.02		0.207799	2.16502	2.70976		-2.26674	1.11438	1.43816
GZMK	16.34	84.99	94.66	32.58	425.72	219.47		0.192258	2.90546	1.93976		-2.37889	1.53877	0.955881
IKBKE	80.95	74.37	196.59	88.55	408.29	159.7		1.08848	2.2201	2.55661		0.12231	1.15063	1.35423
ITGA2B	77.83	106.24	55.82	19.21	32.69	17.74		0.732587	2.90578	1.84273		-0.448929	1.53892	0.881843
ITGA4	179.02	151.77	237.86	81.03	552.86	305.39		1.17955	2.93546	1.81034		0.238234	1.55358	0.856261
LTA	14.79	13.66	46.11	15.87	95.17	53.23		1.08272	2.90548	1.7879		0.114665	1.53878	0.838267
TGFB1	1288.91	1145.9	623.76	215.53	979.3	551.94		1.1248	2.89408	1.77429		0.16967	1.5331	0.827239
TAP2	177.46	300.51	519.4	177.1	568.11	329.67		0.590529	2.93281	1.72327		-0.759919	1.55228	0.785148
ITGAX	116.75	367.29	220.87	77.69	446.79	259.63		0.317869	2.84297	1.72087		-1.6535	1.5074	0.78314
CARD11	13.23	47.05	199.02	81.03	527.43	250.29		0.28119	2.45613	2.10728		-1.83038	1.29639	1.07538
CASP8	205.48	188.2	497.55	225.55	822.38	353.95		1.09182	2.20594	2.32344		0.126731	1.14139	1.21626
GZMM	13.23	21.25	48.54	25.06	127.86	49.5		0.622588	1.93695	2.58303		-0.68365	0.953788	1.36906
ITGAL	88.73	109.28	245.14	112.78	970.59	420.26		0.811951	2.17361	2.3095		-0.300536	1.12009	1.20758
CD96	16.34	62.23	169.9	85.21	408.29	165.3		0.262574	1.9939	2.46999		-1.9292	0.995591	1.30451
CD22	30.35	74.37	140.77	68.5	1619.34	672.42		0.408095	2.05504	2.40823		-1.29302	1.03916	1.26797
TNFRSF17	11.67	37.94	99.51	35.92	116.24	69.11		0.307591	2.77032	1.68196		-1.70092	1.47005	0.75014
CD8A	7.78	100.17	165.04	107.76	331.28	115.8		0.077668	1.53155	2.86079		-3.68654	0.614994	1.51642
IL17RB	14.01	18.21	72.81	35.92	39.23	16.81		0.769357	2.027	2.33373		-0.378274	1.01935	1.22264
PYCARD	40.47	45.53	84.95	39.26	90.81	42.03		0.888864	2.16378	2.1606		-0.169965	1.11355	1.11143
TNFAIP3	483.34	3079.51	327.66	123.64	1506.01	902.16		0.156954	2.65011	1.66934		-2.67159	1.40605	0.739276
PIK3CG	71.61	80.44	131.06	53.46	371.23	204.53		0.890229	2.45155	1.81504		-0.167752	1.2937	0.860001
PTPRC	185.24	265.61	213.58	109.44	906.65	399.71		0.697414	1.95157	2.26827		-0.519914	0.964636	1.18159
LIF	49.03	2458.75	33.98	19.21	143.12	59.77		0.019941	1.76887	2.39451		-5.64812	0.822828	1.25973
IL1RN	35.8	185.16	33.98	19.21	31.24	13.07		0.193346	1.76887	2.39021		-2.37074	0.822828	1.25714
CD2	5.45	25.8	58.25	30.07	111.15	50.43		0.21124	1.93715	2.20405		-2.24304	0.953933	1.14015
CD83	245.95	758.87	128.64	57.64	1180.54	643.46		0.3241	2.23178	1.83468		-1.62549	1.1582	0.875525
IKBKB	188.36	235.25	580.08	258.97	569.57	312.86		0.80068	2.23995	1.82053		-0.320702	1.16347	0.864356
RUNX1	173.57	373.37	577.65	335.82	276.06	119.54		0.464874	1.72012	2.30935		-1.10509	0.782507	1.20749
FCER1A	14.79	18.21	50.97	30.07	71.92	30.82		0.812191	1.69504	2.33355		-0.300109	0.761323	1.22253
NFATC4	499.69	391.58	667.45	281.52	307.3	188.65		1.27609	2.37088	1.62894		0.351726	1.24542	0.703936
CYLD	313.67	453.81	529.11	279.85	925.54	438.94		0.691192	1.89069	2.10858		-0.532841	0.918914	1.07627
LILRB3	52.15	116.87	21.84	10.86	53.76	27.08		0.446222	2.01105	1.98523		-1.16417	1.00795	0.989305
GTF3C1	418.74	397.65	550.95	312.43	650.93	292.31		1.05304	1.76344	2.22685		0.0745556	0.818388	1.155
RUNX3	19.46	118.38	140.77	89.39	626.96	272.7		0.164386	1.57478	2.29908		-2.60484	0.655155	1.20106
MST1R	17.9	18.21	133.49	79.36	63.2	28.95		0.982976	1.68208	2.18307		-0.0247713	0.750248	1.12636
TAPBP	779.88	1051.8	953.85	621.53	1588.82	699.5		0.741472	1.53468	2.27137		-0.431536	0.617938	1.18356
AMICA1	108.19	119.9	262.13	129.48	509.27	287.64		0.902335	2.02448	1.77051		-0.148265	1.01755	0.824166
HLA-DRB3	867.84	4399.94	3305.71	1646.54	6638.63	3832.77		0.197239	2.00767	1.73207		-2.34198	1.00552	0.792498
ITK	14.01	132.04	114.07	60.15	428.63	233.48		0.106104	1.89643	1.83583		-3.23645	0.923283	0.876434
NFATC2	484.9	1446.41	361.64	207.18	731.57	376.37		0.335244	1.74554	1.94375		-1.57672	0.80367	0.958844
TNFSF13B	82.5	69.82	82.52	38.43	145.3	96.19		1.18161	2.14728	1.51055		0.240754	1.10251	0.595076
LAMP3	12.45	27.32	36.41	19.21	132.95	75.65		0.45571	1.89537	1.75744		-1.13381	0.922477	0.813472
ADORA2A	32.69	33.39	55.82	30.07	125.68	71.91		0.979036	1.85634	1.74774		-0.0305667	0.892457	0.805491
CD80	25.68	33.39	38.83	20.05	130.04	78.45		0.769093	1.93666	1.65762		-0.378771	0.953569	0.72911
TBX21	20.24	42.5	89.8	45.11	94.44	59.77		0.476235	1.99069	1.58006		-1.07025	0.993268	0.659976
TIGIT	14.01	40.98	65.53	33.42	152.56	95.26		0.341874	1.9608	1.60151		-1.54846	0.971444	0.679434
CHIT1	20.24	21.25	60.68	35.09	52.31	28.95		0.952471	1.72927	1.80691		-0.0702536	0.790161	0.853523
IRF1	233.5	417.38	259.7	137	414.1	255.89		0.559442	1.89562	1.61827		-0.837939	0.92267	0.694455
MICA	83.28	124.46	315.52	160.39	177.26	115.8		0.669131	1.9672	1.53074		-0.57964	0.976147	0.614232
IL18RAP	25.68	69.82	55.82	30.07	57.39	35.49		0.367803	1.85634	1.61708		-1.443	0.892457	0.693387
LY9	19.46	36.43	75.24	40.1	396.66	254.96		0.534175	1.87631	1.55577		-0.904615	0.907898	0.637632
EWSR1	1178.39	991.09	978.12	588.95	1252.46	717.24		1.18898	1.66079	1.74622		0.249729	0.731866	0.804237
NLRC5	86.39	232.22	332.51	185.46	724.31	455.75		0.372018	1.79289	1.58927		-1.42656	0.84229	0.668365
CD84	122.2	145.7	116.5	75.18	386.49	215.73		0.83871	1.54961	1.79154		-0.253757	0.631909	0.841204
BATF	31.13	25.8	65.53	36.76	95.9	61.64		1.20659	1.78264	1.55581		0.270935	0.834019	0.637664
CD97	791.56	2971.75	271.83	165.41	869.6	525.79		0.266362	1.64337	1.65389		-1.90854	0.716658	0.725865
LILRA5	21.01	162.4	26.7	15.04	55.21	36.42		0.129372	1.77527	1.51593		-2.9504	0.828035	0.600199
STAT6	1475.71	1880.49	2058.18	1345.81	2625.52	1495.19		0.784748	1.52932	1.75598		-0.349699	0.612894	0.812274
TNFSF14	8.56	94.1	63.1	36.76	61.75	40.16		0.0909671	1.71654	1.5376		-3.45851	0.779503	0.62068
CCL5	75.5	314.17	512.12	308.26	527.43	334.34		0.240316	1.66132	1.57753		-2.057	0.732334	0.657664
IRAK1	362.7	558.53	325.23	217.2	373.41	216.67		0.649383	1.49738	1.7234		-0.622858	0.582436	0.785261
SLC11A1	134.65	295.96	43.69	27.57	34.87	21.48		0.45496	1.58469	1.62337		-1.13619	0.664204	0.698992
CHUK	256.07	329.35	228.15	135.33	217.95	144.76		0.777501	1.68588	1.5056		-0.363083	0.753501	0.590334
CARD9	52.93	53.12	87.38	56.81	78.46	47.63		0.996423	1.53811	1.64728		-0.00516949	0.621158	0.720087
INPP5D	263.07	324.8	254.85	156.22	586.27	388.51		0.809945	1.63135	1.50902		-0.304105	0.706069	0.593614
IL16	108.19	106.24	298.53	192.14	1049.77	666.81		1.01835	1.55371	1.57432		0.0262401	0.635718	0.654726
CD276	1080.32	1472.21	674.73	438.58	329.1	213.87		0.733808	1.53844	1.53879		-0.446525	0.62147	0.621792
TLR2	223.38	289.89	177.18	115.28	141.66	92.46		0.770568	1.53695	1.53212		-0.376006	0.620074	0.615531
CD36	5441.29	435.59	820.36	1446.89	383.58	8842.27		12.4918	0.566982	0.0433803		3.64291	-0.818626	-4.52682
ITGB4	2234.58	200.34	732.98	1031.7	204.87	223.2		11.1539	0.710458	0.917876		3.47948	-0.493178	-0.123628
EBI3	961.23	106.24	4.85	26.73	29.06	43.89		9.04772	0.181444	0.66211		3.17755	-2.4624	-0.594858
CDH5	1358.18	248.91	150.48	211.35	106.79	349.28		5.45651	0.711994	0.305743		2.44798	-0.490062	-1.70961
TLR3	147.1	27.32	36.41	96.07	29.06	109.27		5.38433	0.378994	0.265947		2.42877	-1.39975	-1.91079
CXCR6	189.13	37.94	50.97	45.95	45.77	30.82		4.98498	1.10925	1.48507		2.31759	0.149583	0.570535
PPARG	264.63	53.12	70.39	157.89	41.41	530.46		4.98174	0.445817	0.0780643		2.31665	-1.16548	-3.67919
CXCL14	1279.57	268.64	2786.31	2639.82	1185.63	1102.95		4.76314	1.05549	1.07496		2.25191	0.0779162	0.104286
TNFSF15	173.57	45.53	72.81	56.81	17.44	25.22		3.81221	1.28164	0.691515		1.93063	0.357992	-0.532168
MME	386.05	103.21	106.79	156.22	25.43	254.96		3.74043	0.683587	0.0997411		1.9032	-0.548803	-3.32567
CD34	567.4	156.33	123.78	195.48	51.58	176.51		3.6295	0.633211	0.292221		1.85977	-0.659243	-1.77487
CYFIP2	313.67	95.62	104.37	70.17	350.89	249.35		3.28038	1.48739	1.40722		1.71386	0.572781	0.492847
HLA-G	1485.83	499.34	194.17	204.67	355.98	400.65		2.97559	0.948698	0.888506		1.57317	-0.0759793	-0.170546
PECAM1	5904.39	2270.55	594.64	681.67	810.03	1615.67		2.60042	0.872328	0.501359		1.37875	-0.197057	-0.996085
F13A1	8637.88	3405.82	305.81	656.61	121.32	890.02		2.53621	0.465741	0.136312		1.34268	-1.1024	-2.87502
CTSL	1420.45	575.23	87.38	114.45	111.15	277.37		2.46936	0.763478	0.400728		1.30414	-0.389342	-1.3193
CSF1R	238.17	97.14	26.7	34.25	74.1	105.53		2.45182	0.779562	0.70217		1.29385	-0.359264	-0.510108
CEACAM1	170.45	71.33	145.63	116.12	49.4	117.67		2.3896	1.25413	0.419818		1.25677	0.326691	-1.25216
ITGA6	759.65	332.39	313.1	538.82	176.54	211.06		2.28542	0.581085	0.836445		1.19246	-0.78318	-0.257658
SERPINB2	100.4	44.01	14.56	15.04	9.44	18.68		2.2813	0.968085	0.505353		1.18986	-0.0467942	-0.984636
IL6ST	7994.2	3615.27	1657.71	1711.7	2559.41	3134.21		2.21123	0.968458	0.816605		1.14485	-0.0462382	-0.292291
COLEC12	288.76	132.04	97.08	122.8	34.87	141.95		2.18691	0.790554	0.24565		1.1289	-0.339065	-2.02532
IL1RAP	914.53	418.9	126.21	94.4	66.11	83.12		2.18317	1.33697	0.795356		1.12642	0.418967	-0.330327
IL1RAPL2	39.69	18.21	67.96	61.82	22.52	36.42		2.17957	1.09932	0.618342		1.12404	0.136612	-0.693524
IFNAR1	182.13	88.03	111.65	133.66	95.9	142.89		2.06895	0.835328	0.671146		1.0489	-0.259585	-0.575302
CD46	2537.35	1240	1080.06	1302.37	1324.38	1346.7		2.04625	0.829304	0.983426		1.03298	-0.270028	-0.0241114
STAT5B	704.39	350.6	300.96	387.62	320.38	522.99		2.0091	0.776431	0.612593		1.00655	-0.365071	-0.706999
DOCK9	957.34	476.57	325.23	373.42	270.98	296.05		2.00881	0.87095	0.915318		1.00634	-0.199339	-0.127654
EP300	894.3	458.36	584.93	542.17	733.75	648.13		1.95109	1.07887	1.1321		0.964278	0.109519	0.179005
XCR1	64.6	33.39	38.83	38.43	30.51	30.82		1.93471	1.01041	0.989942		0.952118	0.0149387	-0.0145847
IL34	23.35	12.14	111.65	93.56	58.12	93.39		1.92339	1.19335	0.622336		0.943654	0.255019	-0.684233
TNFSF11	14.01	7.59	33.98	29.24	42.14	84.99		1.84585	1.16211	0.495823		0.884285	0.216743	-1.0121
ATG12	77.83	42.5	16.99	16.71	19.62	28.02		1.83129	1.01676	0.700214		0.872864	0.0239741	-0.514132
TFEB	138.54	77.41	77.67	53.46	98.8	94.33		1.78969	1.45286	1.04739		0.839711	0.538898	0.0667944
NRP1	3263.53	1842.54	1099.48	1093.52	768.62	2227.38		1.77121	1.00545	0.345078		0.824737	0.00784175	-1.53501
MR1	44.36	25.8	48.54	60.98	42.86	65.37		1.71938	0.795999	0.655652		0.781888	-0.329162	-0.608997
IL11RA	132.32	77.41	169.9	157.05	159.83	143.82		1.70934	1.08182	1.11132		0.773439	0.113462	0.152274
PSEN1	399.28	233.73	225.72	192.97	262.99	251.22		1.7083	1.16972	1.04685		0.772558	0.226158	0.0660566
FCGR3A	530.04	314.17	58.25	101.92	196.88	376.37		1.68711	0.571527	0.523102		0.754556	-0.807107	-0.934835
NOD1	370.48	221.59	186.89	178.77	166.37	192.39		1.67192	1.04542	0.864754		0.741503	0.0640847	-0.209639
MAP2K4	174.35	104.72	94.66	103.59	94.44	107.4		1.66492	0.913795	0.87933		0.735449	-0.130058	-0.185524
MAPK3	772.88	467.47	279.12	413.52	287.69	479.1		1.65333	0.674985	0.60048		0.725371	-0.567072	-0.735812
MEF2C	666.25	403.72	252.42	288.21	499.1	612.65		1.65028	0.87582	0.814658		0.722709	-0.191294	-0.295734
LYN	94.96	57.67	53.4	48.45	95.17	116.74		1.64661	1.10217	0.81523		0.719499	0.140343	-0.29472
CD47	986.92	604.06	907.73	908.06	1155.84	1055.32		1.63381	0.999637	1.09525		0.708241	-0.000524388	0.131261
CASP3	195.36	119.9	123.78	121.13	148.2	145.69		1.62936	1.02188	1.01723		0.704303	0.031222	0.0246436
F2RL1	56.82	34.91	67.96	50.12	21.79	22.41		1.62761	1.35595	0.972334		0.702758	0.439299	-0.0404765
KIT	67.71	42.5	196.59	558.87	20.34	46.7		1.59318	0.351763	0.435546		0.671906	-1.50732	-1.1991
CD164	1023.5	648.08	415.03	811.99	618.24	1031.97		1.57928	0.511127	0.599087		0.659267	-0.968246	-0.739162
JAM3	1320.04	840.83	354.36	284.03	140.94	246.55		1.56992	1.24761	0.571649		0.650696	0.319172	-0.806799
FADD	99.63	63.75	77.67	77.69	45.77	48.56		1.56282	0.999743	0.942545		0.644155	-0.000371446	-0.0853661
ICAM2	326.12	209.45	77.67	113.61	290.59	498.71		1.55703	0.683655	0.582683		0.638797	-0.54866	-0.779216
ATF2	371.26	244.36	388.34	339.17	292.05	404.38		1.51932	1.14497	0.722217		0.603422	0.195312	-0.469496
ISG15	419.52	1288.57	919.87	96.9	329.1	502.44		0.32557	9.49298	0.655004		-1.61896	3.24686	-0.610425
MX1	1000.15	1681.66	4317.81	691.7	2138.77	2685.93		0.59474	6.24232	0.796287		-0.74967	2.64208	-0.32864
IFIH1	201.59	169.99	283.97	48.45	191.07	131.68		1.18589	5.86109	1.45102		0.245974	2.55117	0.537065
IRF7	249.84	306.58	713.57	131.16	567.39	440.81		0.814926	5.44045	1.28715		-0.295259	2.44373	0.364184
TNFRSF12A	80.95	224.63	63.1	11.7	13.8	11.21		0.36037	5.39316	1.23104		-1.47245	2.43113	0.299882
IFIT1	210.15	230.7	817.93	188.8	185.98	521.12		0.910923	4.33226	0.356885		-0.134599	2.11512	-1.48647
IRF4	19.46	147.22	475.71	128.65	742.47	555.68		0.132183	3.69771	1.33615		-2.91939	1.88663	0.418078
TNFRSF10C	105.07	125.97	58.25	15.87	29.79	28.95		0.834087	3.67045	1.02902		-0.261729	1.87596	0.0412648
LRRN3	76.28	62.23	87.38	24.23	67.56	62.57		1.22578	3.60627	1.07975		0.293695	1.85051	0.110698
CCR6	11.67	30.35	53.4	15.04	129.31	91.52		0.384514	3.55053	1.41292		-1.37889	1.82804	0.498675
IFI35	143.21	176.06	254.85	72.68	168.54	212.93		0.813416	3.50647	0.791528		-0.297935	1.81002	-0.337288
SIGLEC1	757.31	622.28	310.67	89.39	406.83	987.14		1.21699	3.47544	0.41213		0.28332	1.7972	-1.27883
DDX58	228.05	251.95	616.48	179.61	262.26	424.93		0.90514	3.43233	0.617184		-0.143787	1.77919	-0.696227
GZMB	15.57	107.76	41.26	12.53	92.26	121.41		0.144488	3.2929	0.759904		-2.79098	1.71936	-0.39611
C2	294.99	303.55	167.47	51.79	166.37	225.07		0.9718	3.23364	0.739192		-0.0412681	1.69316	-0.435978
STAT2	1158.15	1252.14	2650.39	828.7	1365.07	1170.19		0.924937	3.19825	1.16654		-0.112574	1.67728	0.222232
JAK2	642.12	470.5	759.68	252.29	929.18	708.84		1.36476	3.01114	1.31085		0.448648	1.59031	0.390498
CXCR1	21.79	54.64	72.81	24.23	18.16	20.55		0.398792	3.00495	0.883698		-1.32629	1.58734	-0.178374
SLAMF6	18.68	19.73	55.82	19.21	69.02	65.37		0.946782	2.90578	1.05584		-0.0788965	1.53892	0.0783858
THY1	189.91	1730.23	444.16	153.71	132.95	223.2		0.10976	2.8896	0.595654		-3.18758	1.53087	-0.747453
OAS3	251.4	429.52	572.79	198.82	339.27	568.75		0.585305	2.88095	0.596519		-0.772741	1.52654	-0.745361
BTLA	14.79	21.25	75.24	26.73	222.3	201.72		0.696	2.81481	1.10202		-0.522841	1.49304	0.140154
TNFRSF9	13.23	33.39	70.39	25.9	93.72	72.85		0.396226	2.71776	1.28648		-1.3356	1.44242	0.363428
TLR10	32.69	66.78	126.21	48.45	198.33	173.71		0.489518	2.60495	1.14173		-1.03057	1.38126	0.191222
CD38	16.34	28.84	92.23	35.92	209.23	153.16		0.566574	2.56765	1.36609		-0.819663	1.36045	0.45005
SELL	28.8	91.06	72.81	28.4	876.87	625.72		0.316275	2.56373	1.40138		-1.66075	1.35825	0.486846
IL1B	43.59	39.46	31.55	12.53	88.63	103.66		1.10466	2.51796	0.855007		0.143606	1.33225	-0.225992
CD1D	11.67	24.28	43.69	17.54	48.67	70.98		0.480643	2.49088	0.685686		-1.05696	1.31665	-0.54438
SH2D1A	6.23	21.25	50.97	20.88	106.79	74.71		0.293176	2.44109	1.42939		-1.77016	1.28753	0.515403
SH2B2	73.16	75.89	87.38	35.92	81.37	57.9		0.964027	2.43263	1.40535		-0.0528547	1.28252	0.490934
IL8	247.51	1929.05	48.54	20.05	27.61	48.56		0.128307	2.42095	0.568575		-2.96233	1.27557	-0.814578
IL10RA	243.62	259.53	305.81	128.65	831.83	669.61		0.938697	2.37707	1.24226		-0.0912687	1.24918	0.312968
ITGB3	137.76	767.98	72.81	30.91	24.7	38.29		0.17938	2.35555	0.645077		-2.47891	1.23606	-0.632457
STAT1	285.65	382.47	881.04	385.95	1155.84	1423.28		0.746856	2.28278	0.812096		-0.421098	1.19079	-0.300278
LILRB1	47.48	36.43	50.97	22.56	109.7	143.82		1.30332	2.25931	0.762759		0.382193	1.17588	-0.390701
IL18R1	108.97	86.51	67.96	30.91	82.82	56.97		1.25962	2.19864	1.45375		0.332992	1.13661	0.539777
IL2RG	166.56	166.95	179.61	81.87	552.86	448.28		0.997664	2.19384	1.23329		-0.00337412	1.13346	0.302514
DMBT1	17.12	36.43	60.68	28.4	18.16	32.69		0.469942	2.13662	0.555522		-1.08944	1.09533	-0.848085
FLT3	10.12	7.59	46.11	21.72	71.2	53.23		1.33333	2.12293	1.33759		0.415037	1.08606	0.419638
CXCR3	13.23	27.32	87.38	42.6	132.95	93.39		0.484261	2.05117	1.4236		-1.04614	1.03645	0.509544
CD86	54.48	60.71	58.25	28.4	56.67	52.3		0.897381	2.05106	1.08356		-0.156207	1.03637	0.115774
IL10	13.23	110.8	46.11	22.56	50.85	73.78		0.119404	2.04388	0.689211		-3.06607	1.03131	-0.536982
IFNL1	46.7	51.6	182.03	89.39	25.43	68.18		0.905039	2.03636	0.372983		-0.143949	1.02599	-1.42282
ARG2	24.13	22.77	48.54	24.23	14.53	62.57		1.05973	2.0033	0.23222		0.0836936	1.00238	-2.10644
MS4A2	22.57	44.01	63.1	31.74	17.44	20.55		0.512838	1.98803	0.848662		-0.963425	0.991338	-0.236738
CCL4	219.49	596.47	67.96	34.25	118.42	183.05		0.367982	1.98423	0.646927		-1.44229	0.988582	-0.628325
CFP	10.9	37.94	41.26	20.88	92.26	191.45		0.287296	1.97605	0.481901		-1.79939	0.982622	-1.05319
CD99	2511.66	7905.94	2383.41	1206.3	1799.51	1919.19		0.317693	1.9758	0.93764		-1.6543	0.982438	-0.0928934
LCN2	19.46	48.57	77.67	40.1	11.62	9.34		0.400659	1.93691	1.24411		-1.31955	0.953755	0.315116
PSMB9	116.75	294.44	453.87	236.41	747.55	593.97		0.396515	1.91984	1.25857		-1.33455	0.940988	0.33178
FCGR2A	1148.03	1367.49	245.14	127.81	285.51	194.25		0.839516	1.918	1.46981		-0.25237	0.939605	0.555627
CREBBP	36.58	34.91	87.38	45.95	62.48	53.23		1.04784	1.90163	1.17377		0.0674147	0.927238	0.231155
NLRP3	59.15	103.21	41.26	21.72	84.27	56.97		0.573103	1.89963	1.4792		-0.803133	0.92572	0.564817
IL1R2	70.05	84.99	36.41	19.21	24.7	28.02		0.824215	1.89537	0.881513		-0.278908	0.922477	-0.181946
CTSW	10.9	51.6	58.25	30.91	141.66	104.6		0.21124	1.8845	1.3543		-2.24304	0.914184	0.43755
TREM1	59.93	144.19	26.7	14.2	34.14	23.35		0.415632	1.88028	1.4621		-1.26662	0.910949	0.548041
PIK3CD	120.64	113.83	189.31	101.08	519.44	359.56		1.05983	1.87287	1.44465		0.0838275	0.905253	0.530725
C8G	24.13	21.25	65.53	35.09	20.34	31.75		1.13553	1.86748	0.64063		0.183365	0.901096	-0.642437
CCL8	143.21	129.01	72.81	39.26	36.32	121.41		1.11007	1.85456	0.299152		0.150649	0.891076	-1.74105
CCR1	115.97	92.58	70.39	38.43	42.86	100.86		1.25265	1.83164	0.424945		0.324979	0.873138	-1.23465
CLEC4C	17.12	27.32	41.26	22.56	75.55	71.91		0.626647	1.8289	1.05062		-0.674275	0.870977	0.0712393
HLA-C	1079.54	2416.25	2327.59	1280.65	3686.19	2543.97		0.446783	1.81751	1.44899		-1.16235	0.861961	0.535049
ITGAM	105.07	110.8	80.09	44.28	75.55	72.85		0.948285	1.80872	1.03706		-0.0766071	0.854967	0.0525028
AIRE	11.67	24.28	43.69	24.23	42.86	87.79		0.480643	1.80314	0.488211		-1.05696	0.850509	-1.03442
IL13	21.79	25.8	63.1	35.09	18.16	28.95		0.844574	1.79823	0.627288		-0.243705	0.84658	-0.672799
EGR1	680.26	2528.56	293.68	164.57	716.32	2204.03		0.269031	1.78453	0.325005		-1.89416	0.835544	-1.62147
HLA-DOB	23.35	42.5	84.95	47.62	415.55	286.71		0.549412	1.78391	1.44937		-0.86404	0.835046	0.53543
RRAD	105.85	154.81	26.7	15.04	8.72	18.68		0.683741	1.77527	0.466809		-0.548477	0.828035	-1.09909
CCL26	15.57	92.58	26.7	15.04	23.25	16.81		0.168179	1.77527	1.38311		-2.57193	0.828035	0.467911
IRF5	64.6	69.82	60.68	34.25	108.97	84.99		0.925236	1.77168	1.28215		-0.112106	0.825117	0.358566
NCR1	25.68	50.09	33.98	19.21	34.87	28.95		0.512677	1.76887	1.20449		-0.963877	0.822828	0.268423
CD180	48.26	57.67	82.52	46.78	114.78	136.35		0.83683	1.764	0.841804		-0.256993	0.818852	-0.248443
CTSG	21.79	45.53	36.41	20.88	23.97	37.36		0.478586	1.74377	0.641595		-1.06315	0.802213	-0.640265
C5	49.81	68.3	121.35	70.17	53.03	93.39		0.729283	1.72937	0.567834		-0.45545	0.790248	-0.816459
MSR1	171.23	383.99	104.37	60.98	99.53	84.99		0.445923	1.71154	1.17108		-1.16513	0.775299	0.227838
MYD88	339.35	437.11	288.82	169.58	340	313.79		0.776349	1.70315	1.08353		-0.365222	0.768205	0.115735
CR2	18.68	24.28	50.97	30.07	329.82	341.81		0.769357	1.69504	0.964922		-0.378274	0.761323	-0.0515157
GZMA	17.9	138.11	84.95	50.96	233.93	162.5		0.129607	1.66699	1.43957		-2.94779	0.737249	0.525637
IL6R	108.19	279.27	140.77	85.21	203.42	142.89		0.387403	1.65204	1.42361		-1.36809	0.724245	0.509557
PSEN2	169.68	209.45	208.73	126.98	176.54	228.81		0.810122	1.6438	0.771557		-0.303789	0.717037	-0.374155
LY96	133.87	162.4	106.79	66	92.99	130.75		0.824323	1.61803	0.711205		-0.278719	0.694239	-0.491663
TLR4	474	623.79	230.57	142.85	227.39	515.52		0.759871	1.61407	0.441089		-0.396173	0.690704	-1.18086
TLR9	21.01	34.91	65.53	40.93	77.01	78.45		0.601833	1.60103	0.981644		-0.732564	0.678997	-0.0267277
VEGFA	419.52	2017.08	371.35	232.24	456.96	844.26		0.207984	1.59899	0.541255		-2.26546	0.677163	-0.885619
FCER1G	794.67	1548.1	259.7	162.9	685.08	869.47		0.51332	1.59423	0.787928		-0.962071	0.672859	-0.343864
ELK1	83.28	112.31	114.07	71.84	98.08	68.18		0.741519	1.58783	1.43855		-0.431444	0.66706	0.52461
HSD11B1	51.37	203.38	43.69	27.57	13.08	42.96		0.252581	1.58469	0.304469		-1.98518	0.664204	-1.71563
CD48	21.01	74.37	165.04	104.42	646.57	488.44		0.282506	1.58054	1.32374		-1.82364	0.660418	0.404625
CCL3L1	294.99	299	63.1	40.1	46.5	294.18		0.986589	1.57357	0.158066		-0.0194794	0.654038	-2.6614
PLAU	441.31	502.37	235.43	150.37	172.18	169.97		0.878456	1.56567	1.013		-0.186958	0.646781	0.0186374
CD58	119.86	221.59	194.17	124.47	234.65	219.47		0.540909	1.55997	1.06917		-0.886542	0.641522	0.0964867
BTK	39.69	54.64	53.4	34.25	161.28	113		0.726391	1.55912	1.42726		-0.461182	0.640736	0.513245
IL12A	18.68	36.43	53.4	34.25	25.43	19.61		0.512764	1.55912	1.29679		-0.963633	0.640736	0.374942
CD53	278.64	552.46	303.39	194.64	1451.52	1040.38		0.504362	1.55872	1.39518		-0.987468	0.640365	0.480454
TLR1	180.57	141.15	216.01	138.67	284.06	268.97		1.27928	1.55773	1.0561		0.355329	0.639442	0.0787504
HLA-A	2384.02	5659.67	4623.62	2970.63	8233.27	5518.48		0.42123	1.55644	1.49195		-1.24732	0.638254	0.577195
MICB	35.8	80.44	55.82	35.92	156.19	111.14		0.445052	1.55401	1.40534		-1.16795	0.635995	0.490924
IL13RA1	445.2	525.14	439.3	283.2	353.07	360.49		0.847774	1.5512	0.979417		-0.238248	0.633385	-0.030005
C3AR1	237.39	267.12	77.67	50.12	70.47	102.73		0.888702	1.54968	0.685973		-0.170229	0.631971	-0.543776
GAGE1	45.14	37.94	70.39	45.95	26.15	32.69		1.18977	1.53188	0.799939		0.250687	0.615306	-0.322038
MARCO	31.91	66.78	50.97	33.42	433.71	1279.46		0.477838	1.52513	0.338979		-1.06541	0.608937	-1.56073
HLA-DMA	175.9	552.46	519.4	340.84	1018.53	804.1		0.318394	1.52388	1.26667		-1.65111	0.607751	0.341042
CLEC4A	63.82	75.89	114.07	75.18	71.2	99.93		0.840954	1.51729	0.712499		-0.249901	0.601499	-0.489041
IFNAR2	588.42	508.44	601.92	396.81	728.67	595.84		1.1573	1.5169	1.22293		0.210769	0.601123	0.290341
ITGB2	281.75	336.94	182.03	120.3	635.68	432.4		0.836202	1.51313	1.47012		-0.258076	0.59754	0.555934
CD4	244.39	268.64	143.2	95.23	556.49	452.01		0.90973	1.50373	1.23115		-0.136489	0.588543	0.300001
LTF	17.9	44.01	1575.19	2250.53	1854.72	71.91		0.406726	0.69992	25.7922		-1.29787	-0.514739	4.68887
EPCAM	30.35	48.57	211.16	280.69	233.2	21.48		0.624871	0.752289	10.8566		-0.678369	-0.410641	3.4405
RORC	11.67	15.18	135.92	98.58	107.52	13.07		0.768775	1.37878	8.22647		-0.379367	0.463391	3.04027
ALCAM	87.17	339.98	148.05	126.98	289.87	50.43		0.256397	1.16593	5.74797		-1.96355	0.221483	2.52305
CD9	853.05	1857.72	805.8	685.02	1227.03	330.6		0.459192	1.17632	3.71152		-1.12283	0.234276	1.89201
CD207	15.57	15.18	41.26	34.25	66.11	22.41		1.02569	1.20467	2.95002		0.0365972	0.26864	1.56073
DUSP4	91.06	136.6	167.47	184.62	515.81	185.85		0.666618	0.907106	2.77541		-0.585068	-0.140656	1.4727
PAX5	7	16.7	21.84	18.38	403.93	164.37		0.419162	1.18825	2.45744		-1.25442	0.248836	1.29716
ICOSLG	165.78	145.7	152.91	116.95	374.87	155.96		1.13782	1.30748	2.40363		0.186269	0.386791	1.26521
SPA17	38.92	81.96	63.1	45.11	88.63	39.22		0.474866	1.3988	2.25982		-1.07441	0.484193	1.17621
CD3G	9.34	19.73	38.83	28.4	124.96	56.03		0.473391	1.36725	2.23023		-1.0789	0.451281	1.15719
ITGA2	50.59	56.16	135.92	204.67	80.64	36.42		0.900819	0.664093	2.21417		-0.150691	-0.590542	1.14676
CD3E	5.45	53.12	101.94	78.53	443.16	201.72		0.102598	1.2981	2.19691		-3.28493	0.376404	1.13547
TCF7	48.26	60.71	162.62	133.66	958.23	455.75		0.794927	1.21667	2.10253		-0.331106	0.282937	1.07213
ATG16L1	156.44	201.86	208.73	172.92	366.88	174.64		0.774993	1.20709	2.10078		-0.367746	0.271533	1.07092
RPS6	9037.94	13098.1	11057.9	12174.1	14576.9	7232.21		0.690017	0.908313	2.01556		-0.535296	-0.138739	1.01118
CCND3	319.11	245.87	199.02	225.55	403.2	212		1.29788	0.882376	1.90189		0.376158	-0.180534	0.927431
HLA-DQA1	251.4	1705.95	1303.35	909.73	5327.32	2816.68		0.147367	1.43268	1.89135		-2.76252	0.518714	0.919414
CD19	16.34	22.77	55.82	40.1	918.28	485.63		0.717611	1.39202	1.8909		-0.478726	0.47718	0.919077
IL7R	12.45	121.42	276.69	192.97	851.44	452.01		0.102537	1.43385	1.88368		-3.28579	0.519894	0.91355
CD247	24.91	56.16	94.66	66.83	363.97	194.25		0.443554	1.41643	1.87372		-1.17282	0.502259	0.905905
LCK	18.68	60.71	118.93	81.03	509.27	278.31		0.307692	1.46773	1.82987		-1.70044	0.553585	0.871738
FCER2	15.57	45.53	48.54	38.43	330.55	185.85		0.341972	1.26308	1.77858		-1.54805	0.336941	0.83073
NFATC1	73.16	379.44	131.06	115.28	340.72	196.12		0.19281	1.13688	1.7373		-2.37474	0.185085	0.79685
PLAUR	91.84	421.93	58.25	46.78	140.94	85.92		0.217666	1.24519	1.64036		-2.19981	0.316366	0.714015
EGR2	69.27	68.3	55.82	57.64	102.43	62.57		1.0142	0.968425	1.63705		0.0203451	-0.0462882	0.711095
IL17RA	99.63	119.9	109.22	82.7	182.35	112.07		0.830942	1.32068	1.62711		-0.26718	0.401278	0.70231
CD44	1219.64	12113.1	1487.81	1144.48	2777.36	1733.34		0.100687	1.29999	1.60232		-3.31204	0.378498	0.68016
BAX	389.94	367.29	271.83	190.47	360.34	226.01		1.06167	1.42715	1.59435		0.0863325	0.513141	0.672972
RORA	141.66	649.6	264.55	213.02	336.36	212		0.218073	1.2419	1.5866		-2.19712	0.312552	0.665942
TGFB2	186.8	297.48	70.39	54.3	39.96	25.22		0.627941	1.29632	1.58446		-0.671298	0.374418	0.663988
HLA-DQB1	78.61	541.84	456.29	356.71	1636.77	1035.71		0.14508	1.27916	1.58034		-2.78508	0.355199	0.660232
TNFRSF10B	79.39	217.04	118.93	103.59	164.91	105.53		0.365785	1.14808	1.56268		-1.45093	0.199228	0.644026
CCL2	552.61	2791.13	196.59	165.41	971.31	639.73		0.197988	1.1885	1.51831		-2.33652	0.249143	0.602469
TAB1	280.2	230.7	429.6	304.08	281.88	186.78		1.21456	1.41279	1.50916		0.280439	0.498543	0.593741
PSMB10	237.39	201.86	276.69	187.13	555.76	373.56		1.17601	1.4786	1.48774		0.233904	0.56423	0.573122
IRAK4	112.08	75.89	99.51	86.04	177.99	140.09		1.47687	1.15656	1.27054		0.562547	0.209834	0.345442
MAP2K2	1010.27	796.82	786.38	644.08	867.42	649.07		1.26788	1.22094	1.3364		0.342415	0.287987	0.418357
CD3EAP	66.16	68.3	80.09	55.97	43.59	30.82		0.968668	1.43095	1.41434		-0.0459263	0.516968	0.50013
PLA2G6	127.65	112.31	225.72	162.9	216.49	182.11		1.13659	1.38564	1.18879		0.184707	0.470548	0.24949
SYK	189.13	138.11	72.81	78.53	360.34	257.76		1.36942	0.927162	1.39797		0.45356	-0.109107	0.48333
REPS1	296.54	264.09	298.53	249.78	326.19	240.02		1.12287	1.19517	1.35901		0.167197	0.257218	0.442558
NUP107	251.4	180.61	334.94	313.27	297.86	246.55		1.39195	1.06917	1.20811		0.477107	0.0964961	0.272754
BLK	7	7.59	36.41	26.73	200.51	149.43		0.922266	1.36214	1.34183		-0.116745	0.445875	0.424204
PIN1	244.39	242.84	157.76	123.64	249.91	186.78		1.00638	1.27596	1.33799		0.00917918	0.351586	0.420069
MAP3K7	405.51	336.94	349.5	330.81	395.21	300.72		1.20351	1.0565	1.31421		0.267246	0.0792896	0.394199
TNFRSF14	307.44	221.59	512.12	487.87	694.52	631.32		1.38743	1.04971	1.10011		0.472412	0.0699851	0.137645
MAPK14	974.47	816.55	594.64	453.61	580.46	563.15		1.1934	1.31091	1.03074		0.255077	0.390564	0.0436774
TANK	670.14	511.48	868.9	946.49	748.28	582.76		1.3102	0.918023	1.28403		0.389785	-0.123397	0.360676
TP53	347.91	327.83	276.69	288.21	383.58	258.69		1.06125	0.960029	1.48278		0.0857663	-0.0588499	0.568303
ILF3	1177.61	1170.18	1043.65	977.4	1384.68	981.54		1.00635	1.06778	1.41072		0.00913136	0.094617	0.496434
HCK	346.36	280.78	128.64	89.39	321.11	403.45		1.23356	1.43909	0.79591		0.302832	0.525154	-0.329322
ZNF205	59.93	44.01	70.39	63.49	45.04	48.56		1.36174	1.10868	0.927512		0.445447	0.148841	-0.108562
ATG10	78.61	60.71	60.68	56.81	50.85	49.5		1.29484	1.06812	1.02727		0.372779	0.0950762	0.0388192
ITCH	610.99	475.05	458.72	413.52	454.78	457.62		1.28616	1.10931	0.993794		0.363069	0.149657	-0.0089813
NCF4	205.48	223.11	77.67	58.48	174.36	154.1		0.920981	1.32815	1.13147		-0.118757	0.409414	0.178202
ATG7	283.31	259.53	259.7	236.41	257.9	219.47		1.09163	1.09852	1.1751		0.12648	0.135555	0.232788
ICAM4	45.92	36.43	26.7	21.72	37.05	42.96		1.2605	1.22928	0.86243		0.333996	0.297816	-0.21352
PSMB7	821.14	585.85	504.84	505.41	503.45	530.46		1.40162	0.998872	0.949082		0.487097	-0.00162799	-0.0753955
NFATC3	208.59	139.63	177.18	210.52	329.1	327.8		1.49388	0.84163	1.00397		0.579061	-0.248742	0.00571017
TYK2	259.18	201.86	196.59	258.97	366.88	286.71		1.28396	0.759123	1.27962		0.360599	-0.397595	0.355716
LAMP2	737.85	1018.41	696.58	622.36	628.41	436.14		0.724512	1.11926	1.44084		-0.464919	0.16254	0.526915
RELA	132.32	183.65	150.48	122.8	135.85	102.73		0.720501	1.22541	1.3224		-0.472928	0.293261	0.403157
CYBB	622.66	528.18	184.46	135.33	447.52	621.05		1.17888	1.36304	0.720586		0.237415	0.446826	-0.472757
BCL2L1	633.56	456.84	354.36	361.72	394.48	445.48		1.38683	0.979653	0.885517		0.471792	-0.0296576	-0.175409
HMGB1	691.15	740.66	757.25	677.5	865.24	728.45		0.933154	1.11771	1.18778		-0.0998126	0.160549	0.24827
TLR6	33.47	33.39	60.68	45.95	124.96	140.09		1.0024	1.32057	0.891998		0.00345246	0.401156	-0.164888
ATG5	217.15	188.2	191.74	167.91	175.81	199.86		1.15383	1.14192	0.879666		0.206425	0.191463	-0.184973
TICAM1	124.53	173.02	106.79	91.06	124.96	99.93		0.719743	1.17274	1.25048		-0.474445	0.229887	0.322477
HLA-DMB	216.38	201.86	155.33	182.11	714.86	592.1		1.07193	0.852946	1.20733		0.100212	-0.229474	0.27182
ATF1	193.8	139.63	135.92	157.89	139.49	158.76		1.38795	0.860852	0.878622		0.47296	-0.216162	-0.186686
BCL10	377.49	553.98	269.41	257.3	479.48	346.48		0.681414	1.04707	1.38386		-0.553395	0.0663519	0.468699
TAL1	139.32	136.6	60.68	51.79	77.73	85.92		1.01991	1.17165	0.904679		0.0284449	0.228548	-0.144522
CREB1	374.38	315.69	286.4	314.94	333.46	357.69		1.18591	0.90938	0.93226		0.245995	-0.137046	-0.101196
CKLF	234.28	226.14	133.49	132.83	223.03	233.48		1.036	1.00497	0.955242		0.0510176	0.00715065	-0.0660612
ENTPD1	107.41	127.49	169.9	193.81	193.25	152.23		0.842497	0.876632	1.26946		-0.247256	-0.189957	0.344216
JAK1	681.81	918.24	592.21	502.07	1141.31	1099.21		0.742518	1.17954	1.0383		-0.429502	0.23822	0.0542237
SMAD3	646.79	790.75	470.86	469.49	584.82	532.33		0.817945	1.00292	1.0986		-0.289924	0.00420374	0.135672
CTSS	491.9	657.18	356.78	298.23	934.99	991.81		0.748501	1.19632	0.942711		-0.417924	0.258609	-0.0851128
ANP32B	602.43	640.49	334.94	401.82	527.43	480.96		0.940577	0.833557	1.09662		-0.0883824	-0.262647	0.133063
PSMD7	764.32	937.97	296.11	279.85	369.05	372.63		0.814866	1.0581	0.990393		-0.295365	0.0814795	-0.0139275
LY86	43.59	40.98	24.27	32.58	92.99	89.66		1.06369	0.744936	1.03714		0.0890772	-0.424812	0.0526111
C1QBP	492.68	576.74	351.93	443.59	472.22	416.52		0.85425	0.793368	1.13373		-0.22727	-0.333938	0.181073
CD200	287.2	414.34	148.05	145.36	177.26	171.84		0.693151	1.01851	1.03154		-0.528759	0.0264542	0.0448011
TRAF6	180.57	261.05	172.32	162.06	175.08	183.98		0.691707	1.06331	0.951625		-0.531768	0.0885621	-0.0715347
TFRC	1504.51	1241.52	157.76	220.54	362.52	467.89		1.21183	0.715335	0.774797		0.277186	-0.483309	-0.368109
TNFSF4	28.02	39.46	58.25	48.45	42.14	54.17		0.710086	1.20227	0.777921		-0.493934	0.265761	-0.362304
TOLLIP	301.21	338.46	245.14	263.15	247.01	290.45		0.889943	0.93156	0.850439		-0.168216	-0.102279	-0.23372
CD40	105.07	115.35	133.49	146.19	310.94	404.38		0.91088	0.913127	0.76893		-0.134667	-0.131113	-0.379075
IL18	36.58	53.12	55.82	64.32	116.96	113		0.68863	0.867848	1.03504		-0.5382	-0.204485	0.0496924
MAP2K1	280.2	343.01	114.07	126.98	209.23	240.02		0.816886	0.89833	0.871719		-0.291794	-0.154682	-0.198065
IGF2R	252.18	309.62	182.03	170.42	192.52	274.57		0.814482	1.06813	0.701169		-0.296045	0.0950816	-0.512166
CD1C	14.01	18.21	33.98	30.07	57.39	85.92		0.769357	1.13003	0.667947		-0.378274	0.176361	-0.582195
MAPK8	151	144.19	138.34	190.47	125.68	158.76		1.04723	0.726309	0.791635		0.0665774	-0.461345	-0.337092
HAVCR2	64.6	92.58	48.54	44.28	60.3	82.18		0.697775	1.09621	0.733755		-0.519166	0.132519	-0.446629
APP	3276.76	4742.96	2356.71	3138.54	1368.7	1318.68		0.690868	0.750894	1.03793		-0.533518	-0.413319	0.0537117
ECSIT	98.85	104.72	155.33	191.3	100.26	141.02		0.943946	0.811971	0.710963		-0.0832241	-0.3005	-0.492154
IFNGR1	575.18	645.04	412.61	573.07	602.26	742.46		0.891697	0.719999	0.811168		-0.165375	-0.473933	-0.301927
NFKB1	75.5	97.14	60.68	74.35	95.9	117.67		0.777229	0.81614	0.814991		-0.363589	-0.293112	-0.295144
ICAM3	56.04	80.44	123.78	137.84	422.09	567.82		0.696668	0.897998	0.743352		-0.521456	-0.155216	-0.427883
TNFRSF1B	380.6	417.38	133.49	195.48	389.4	524.86		0.911879	0.682883	0.741912		-0.133086	-0.550289	-0.43068
HRAS	69.27	80.44	55.82	83.54	43.59	59.77		0.861139	0.668183	0.729296		-0.215682	-0.581685	-0.455424
LAMP1	1884.33	2751.67	919.87	1314.06	980.03	1237.43		0.684795	0.700021	0.791988		-0.546256	-0.514529	-0.336449
TNFRSF1A	926.21	1221.79	512.12	496.22	508.54	805.03		0.758076	1.03204	0.631703		-0.399585	0.045502	-0.662681
TLR5	31.91	28.84	50.97	63.49	29.79	47.63		1.10645	0.802804	0.625446		0.145937	-0.316881	-0.677042
IRF2	199.25	186.68	196.59	246.44	181.62	296.05		1.06733	0.79772	0.613477		0.0940124	-0.326047	-0.704918
APOE	1358.18	906.09	1468.39	999.96	3605.55	5975.16		1.49895	1.46845	0.603423		0.583948	0.554293	-0.728758
CASP1	120.64	86.51	155.33	153.71	108.25	180.24		1.39452	1.01054	0.600588		0.47977	0.0151255	-0.735552
MERTK	222.6	323.28	148.05	197.15	171.45	286.71		0.688567	0.750951	0.597991		-0.538331	-0.413209	-0.741804
BMI1	291.09	265.61	206.3	267.32	152.56	255.89		1.09593	0.771734	0.596194		0.132156	-0.373824	-0.746147
IFITM1	1095.11	1416.06	1431.99	1145.31	1254.64	2145.19		0.77335	1.25031	0.584862		-0.370807	0.322283	-0.773832
TICAM2	60.71	69.82	55.82	61.82	37.05	72.85		0.869522	0.902944	0.508579		-0.201706	-0.147292	-0.975455
DUSP6	844.49	880.29	264.55	346.68	417	827.45		0.959332	0.763096	0.503958		-0.0598985	-0.390064	-0.988625
CD33	58.37	57.67	41.26	30.07	29.79	60.7		1.01214	1.37213	0.490774		0.017406	0.456419	-1.02687
BID	15.57	21.25	43.69	36.76	23.25	47.63		0.732706	1.18852	0.488138		-0.448694	0.249166	-1.03464
MAF	537.05	414.34	203.88	174.6	217.95	457.62		1.29616	1.1677	0.476269		0.374241	0.223667	-1.07015
TXNIP	6472.57	7742.02	6206.09	6848.49	7912.89	16817.9		0.836031	0.906198	0.470505		-0.258371	-0.142101	-1.08772
C1QA	1107.56	1660.41	257.27	268.99	673.45	1444.76		0.66704	0.95643	0.466133		-0.584155	-0.0642693	-1.10119
PDGFRB	1253.89	936.45	674.73	880.5	333.46	716.31		1.33898	0.766303	0.465525		0.421137	-0.384013	-1.10307
ENG	1390.09	1006.27	320.38	360.05	357.43	768.61		1.38143	0.889821	0.465034		0.466161	-0.168413	-1.10459
ITGA1	1161.26	1699.88	334.94	425.21	208.5	453.88		0.683142	0.787705	0.459373		-0.549742	-0.344273	-1.12226
TNFRSF11A	78.61	69.82	58.25	84.37	58.12	130.75		1.1259	0.690411	0.444512		0.171072	-0.534472	-1.1697
IL32	25135.3	34477.1	64148.2	81087.5	20384.5	50674		0.729043	0.791098	0.402267		-0.455923	-0.338072	-1.31378
CREB5	196.92	250.43	67.96	93.56	37.78	125.14		0.786328	0.726379	0.301902		-0.346798	-0.461206	-1.72785
PDGFC	154.89	215.52	148.05	200.49	55.21	220.4		0.71868	0.738441	0.250499		-0.476578	-0.437446	-1.99712
LRP1	1669.51	1505.6	982.97	900.55	294.23	1216.89		1.10887	1.09152	0.241788		0.149086	0.126341	-2.04818
ANXA1	6715.41	7606.94	1050.93	1361.68	528.88	2358.13		0.8828	0.771789	0.224279		-0.179841	-0.373721	-2.15663
CCL3	311.33	327.83	46.11	50.96	58.85	271.77		0.949669	0.904827	0.216543		-0.0745033	-0.144286	-2.20727
MRC1	675.59	714.86	101.94	147.03	138.03	662.14		0.945066	0.693328	0.20846		-0.0815128	-0.52839	-2.26215
FOS	13874.5	20580.6	1053.36	842.07	1806.04	17460.4		0.674152	1.25092	0.103436		-0.568854	0.322987	-3.27318
SMAD2	261.52	355.15	245.14	380.94	233.2	329.67		0.736365	0.643513	0.707374		-0.441507	-0.635958	-0.499455
MAVS	438.98	294.44	259.7	412.68	355.25	465.09		1.4909	0.629301	0.763831		0.576182	-0.668178	-0.388675
ST6GAL1	247.51	262.57	177.18	296.56	776.61	994.62		0.942644	0.597451	0.780811		-0.0852153	-0.743108	-0.356955
POU2AF1	6.23	6.07	14.56	29.24	136.58	146.62		1.02636	0.497948	0.931524		0.0375356	-1.00593	-0.102336
TRAF3	173.57	268.64	199.02	134.5	398.84	345.55		0.646106	1.4797	1.15422		-0.630157	0.565307	0.206916
MAPK1	281.75	449.25	220.87	306.59	295.68	404.38		0.627156	0.720408	0.731193		-0.673103	-0.473113	-0.451675
PSMB8	287.98	459.88	482.99	462.8	647.3	695.76		0.626207	1.04363	0.93035		-0.675289	0.0616045	-0.104155
NOTCH1	215.6	350.6	213.58	243.1	236.83	310.99		0.614946	0.878568	0.761536		-0.701469	-0.186773	-0.393016
SELPLG	62.27	103.21	53.4	48.45	172.9	132.62		0.603333	1.10217	1.30372		-0.728974	0.140343	0.38264
CXCL16	155.67	262.57	123.78	143.69	161.28	173.71		0.59287	0.861438	0.928444		-0.754211	-0.215181	-0.107113
OSM	53.7	94.1	36.41	30.07	37.05	38.29		0.57067	1.21084	0.967616		-0.809273	0.27601	-0.0474941
LCP1	366.59	661.74	351.93	249.78	1754.46	1370.05		0.553979	1.40896	1.28058		-0.852097	0.494631	0.356799
LTBR	561.17	1022.96	327.66	426.88	223.76	325.93		0.548575	0.767569	0.686528		-0.86624	-0.381631	-0.54261
ABL1	349.47	648.08	296.11	300.74	268.8	307.26		0.539239	0.984605	0.874829		-0.891003	-0.0223836	-0.192927
IL4R	347.13	655.67	247.56	243.1	445.34	372.63		0.529428	1.01835	1.19513		-0.917494	0.0262283	0.257163
HLA-E	2650.21	5049.54	1900.42	2102.67	4350.2	4074.65		0.524842	0.903813	1.06763		-0.930045	-0.145904	0.0944056
NFKB2	358.81	698.16	449.01	310.76	763.54	657.47		0.513937	1.44488	1.16133		-0.960338	0.530947	0.215779
PVR	393.06	775.57	131.06	120.3	104.61	102.73		0.506801	1.08944	1.0183		-0.980507	0.123591	0.0261632
IL1R1	923.1	1883.52	225.72	152.88	185.25	197.06		0.490093	1.47645	0.940069		-1.02887	0.562135	-0.0891614
IL15RA	131.54	271.68	174.75	177.1	143.84	200.79		0.484173	0.986731	0.71637		-1.04641	-0.0192718	-0.481222
CCL20	25.68	54.64	21.84	23.39	40.68	28.02		0.469985	0.933732	1.45182		-1.08931	-0.098919	0.537863
STAT3	1801.05	3859.63	1354.32	1651.56	1742.84	1716.53		0.466638	0.820025	1.01533		-1.09962	-0.286261	0.0219451
RIPK2	100.4	218.56	77.67	71.01	90.81	89.66		0.45937	1.09379	1.01283		-1.12227	0.129335	0.0183867
AKT3	741.75	1628.54	531.53	515.43	472.22	508.98		0.455469	1.03124	0.927777		-1.13457	0.0443746	-0.10815
KLRC1	34.25	75.89	121.35	96.9	36.32	46.7		0.451311	1.25232	0.77773		-1.14781	0.324606	-0.362658
FYN	407.84	906.09	398.04	292.38	837.64	712.57		0.45011	1.36138	1.17552		-1.15165	0.445069	0.233299
GPI	500.46	1127.68	512.12	452.78	772.25	1003.02		0.443796	1.13106	0.769925		-1.17203	0.177672	-0.377211
IFITM2	1387.76	3131.11	781.53	833.71	930.63	1212.22		0.443217	0.937412	0.767707		-1.17392	-0.0932444	-0.381372
FLT3LG	71.61	163.92	245.14	167.91	391.58	289.51		0.436859	1.45995	1.35256		-1.19476	0.545918	0.435694
THBD	634.34	1493.46	133.49	139.51	684.35	859.2		0.424745	0.956849	0.796497		-1.23533	-0.0636369	-0.32826
TARP	29.58	69.82	169.9	150.37	192.52	146.62		0.423661	1.12988	1.31305		-1.23902	0.176169	0.392926
RELB	77.83	188.2	87.38	63.49	184.53	142.89		0.413549	1.37628	1.29141		-1.27387	0.460774	0.36895
CCR2	10.9	27.32	48.54	40.93	46.5	54.17		0.398975	1.18593	0.858409		-1.32563	0.246015	-0.220263
CD40LG	16.34	40.98	48.54	37.59	160.55	120.47		0.398731	1.2913	1.3327		-1.32651	0.368825	0.414349
CD74	1984.74	5142.12	3820.25	3547.05	16035	11068.7		0.385977	1.07702	1.44868		-1.37341	0.107047	0.534737
HLA-B	2075.8	5617.18	4519.26	3434.27	7249.6	6316.97		0.369545	1.31593	1.14764		-1.43618	0.396083	0.198669
IFI16	420.3	1141.34	662.6	500.4	623.32	697.63		0.368251	1.32414	0.893482		-1.44124	0.405056	-0.162489
CLEC7A	42.81	122.94	63.1	42.6	35.6	36.42		0.348219	1.48122	0.977485		-1.52193	0.566787	-0.0328537
REL	162.67	475.05	145.63	185.46	651.66	446.41		0.342427	0.785237	1.45978		-1.54613	-0.3488	0.54575
MAPKAPK2	244.39	728.52	259.7	219.71	368.33	345.55		0.335461	1.18201	1.06592		-1.57578	0.241245	0.0921044
ICAM1	224.94	731.55	155.33	121.97	400.29	439.87		0.307484	1.27351	0.910019		-1.70142	0.34881	-0.136032
UBC	22856.4	75134.5	8871.04	6692.27	13318.7	15262.9		0.304206	1.32557	0.872617		-1.71688	0.406608	-0.19658
IL15	49.03	165.43	75.24	55.97	87.18	98.99		0.296379	1.34429	0.880695		-1.75448	0.426846	-0.183286
ITGA5	1183.84	4509.22	133.49	194.64	173.63	231.61		0.262538	0.68583	0.749665		-1.9294	-0.544077	-0.415681
CCR5	7.78	30.35	41.26	45.95	47.22	37.36		0.256343	0.897933	1.26392		-1.96385	-0.155321	0.337904
MAP3K5	163.45	723.96	339.79	333.32	430.08	620.12		0.225772	1.01941	0.693543		-2.14706	0.0277355	-0.527942
KLRB1	17.12	77.41	94.66	75.18	113.33	114.87		0.22116	1.25911	0.986594		-2.17684	0.332406	-0.0194723
KLRC2	29.58	138.11	97.08	117.79	31.97	42.96		0.214177	0.824179	0.744181		-2.22312	-0.278971	-0.426275
IL2RA	34.25	160.88	41.26	32.58	111.88	80.32		0.212892	1.26642	1.39293		-2.23181	0.340757	0.478121
NFKBIA	1841.52	9199.06	856.77	781.92	2110.44	2072.35		0.200186	1.09573	1.01838		-2.32059	0.131887	0.0262761
KLRK1	21.01	107.76	172.32	118.62	217.22	152.23		0.19497	1.45271	1.42692		-2.35867	0.538743	0.512904
PRF1	41.25	259.53	82.52	74.35	164.19	149.43		0.158941	1.10989	1.09878		-2.65344	0.150411	0.135896
CXCR4	296.54	1912.36	276.69	405.16	4571.05	4057.84		0.155065	0.682915	1.12647		-2.68906	-0.550221	0.171814
THBS1	2434.61	20389.4	546.1	586.44	1438.44	1506.4		0.119406	0.931212	0.954886		-3.06606	-0.102818	-0.0665999
MFGE8	1289.69	14526.3	3669.77	5116.74	690.89	784.49		0.0887829	0.717209	0.880687		-3.49358	-0.479535	-0.183299
GNLY	21.01	244.36	53.4	46.78	87.18	66.31		0.0859797	1.14151	1.31473		-3.53986	0.190948	0.394771
PDCD1LG2	58.37	65.26	36.41	67.67	43.59	138.22		0.894422	0.538052	0.315367		-0.160972	-0.894182	-1.6649
CD209	155.67	173.02	33.98	52.63	190.34	942.32		0.899723	0.645639	0.201991		-0.152448	-0.6312	-2.30764
A2M	4353.19	4545.65	2291.18	4266.31	985.11	3424.65		0.957661	0.53704	0.287653		-0.0624136	-0.896898	-1.7976
TFE3	29.58	44.01	36.41	72.68	21.79	103.66		0.67212	0.500963	0.210206		-0.573209	-0.997224	-2.25012
C6	23.35	24.28	60.68	103.59	29.79	293.25		0.961697	0.585771	0.101586		-0.0563459	-0.771592	-3.29923
VEGFC	244.39	418.9	111.65	89.39	102.43	175.58		0.583409	1.24902	0.583381		-0.777421	0.320798	-0.77749
CX3CL1	76.28	119.9	393.19	511.26	105.34	205.46		0.636197	0.769061	0.512703		-0.652455	-0.378831	-0.963804
BST1	141.66	221.59	87.38	60.98	73.38	167.17		0.639289	1.43293	0.438954		-0.64546	0.518967	-1.18786
ITGB1	4771.15	9675.63	1735.37	1534.6	1748.65	3034.28		0.49311	1.13083	0.576298		-1.02002	0.177381	-0.795113
CD163	1197.07	1816.74	189.31	146.19	425.72	1048.78		0.658911	1.29496	0.405919		-0.601844	0.372906	-1.30074
CD14	1031.28	1628.54	223.29	245.6	197.6	459.48		0.633254	0.909161	0.430051		-0.659143	-0.137392	-1.21742
TNFSF12	256.07	464.43	259.7	343.34	279.7	554.74		0.551364	0.756393	0.5042		-0.858923	-0.402792	-0.987932
CD68	450.65	751.28	150.48	173.76	348.71	779.82		0.599843	0.866022	0.447167		-0.737343	-0.207524	-1.16111
S100A8	176.68	429.52	16.99	19.21	15.98	25.22		0.411343	0.884435	0.633624		-1.28159	-0.177172	-0.658301
C1QB	2125.61	4286.11	507.26	477.84	1628.78	3034.28		0.49593	1.06157	0.536793		-1.01179	0.0861978	-0.897562
CCRL2	35.8	60.71	33.98	40.93	31.24	70.98		0.589689	0.830198	0.440124		-0.761975	-0.268473	-1.18402
CD63	2997.34	6081.61	1740.23	1581.38	1542.33	3260.28		0.492853	1.10045	0.473067		-1.02077	0.138094	-1.07988
IL3RA	24.91	59.19	38.83	43.44	47.95	97.13		0.420848	0.893877	0.493668		-1.24863	-0.161852	-1.01839
VCAM1	208.59	487.2	131.06	148.7	545.59	1143.11		0.42814	0.881372	0.477286		-1.22384	-0.182177	-1.06708
CXCL12	111.3	262.57	752.4	863.79	1004	2128.38		0.423887	0.871045	0.47172		-1.23825	-0.199181	-1.084
AXL	642.12	1510.16	337.37	353.37	321.11	754.6		0.4252	0.954722	0.425537		-1.23379	-0.0668479	-1.23264
CEBPB	1639.16	4055.42	305.81	442.75	328.37	740.59		0.40419	0.690706	0.44339		-1.30689	-0.533857	-1.17335
FOXJ1	53.7	103.21	201.45	154.55	42.86	133.55		0.520298	1.30346	0.320928		-0.942589	0.382348	-1.63968
CSF1	179.02	349.08	82.52	91.06	77.73	240.95		0.512834	0.906216	0.322598		-0.963437	-0.142074	-1.63219
IRAK2	35.02	89.55	48.54	50.96	63.2	143.82		0.391066	0.952512	0.439438		-1.35451	-0.0701912	-1.18627
ADA	26.46	151.77	63.1	73.51	106.79	168.1		0.174343	0.858387	0.635277		-2.52	-0.220301	-0.654543
FAS	13.23	75.89	53.4	36.76	27.61	43.89		0.174331	1.45267	0.629073		-2.5201	0.538703	-0.668701
XCL2	17.9	47.05	41.26	50.96	35.6	89.66		0.380446	0.809655	0.397056		-1.39424	-0.304621	-1.33259
CFI	140.1	364.26	254.85	243.93	78.46	199.86		0.384615	1.04477	0.392575		-1.37851	0.0631812	-1.34896
IFNG	7.78	53.12	43.69	35.92	18.89	30.82		0.146461	1.21631	0.612914		-2.77141	0.282516	-0.706244
IFI27	1132.47	2021.64	1419.85	1082.66	328.37	1787.51		0.560174	1.31145	0.183702		-0.836053	0.391158	-2.44456
CD81	4680.86	14567.3	2885.82	3461.84	3062.86	7259.29		0.321326	0.833609	0.421923		-1.63789	-0.262558	-1.24495
TNFRSF8	14.79	62.23	31.55	38.43	26.88	55.1		0.237667	0.820973	0.48784		-2.07299	-0.284593	-1.03552
FEZ1	120.64	338.46	77.67	64.32	53.03	150.36		0.356438	1.20756	0.352687		-1.48828	0.27209	-1.50354
CXCL1	64.6	1048.76	38.83	35.09	138.03	234.41		0.0615966	1.10658	0.58884		-4.02101	0.146112	-0.764052
CCL21	7	2325.19	458.72	415.19	4928.48	7687.96		0.00301051	1.10484	0.641065		-8.37578	0.143842	-0.641458
SELE	12.45	136.6	19.42	23.39	18.16	33.62		0.091142	0.830269	0.540155		-3.45574	-0.268349	-0.888556
CCL13	50.59	135.08	24.27	31.74	18.89	73.78		0.374519	0.76465	0.256031		-1.41689	-0.387128	-1.96561
CDKN1A	259.96	1614.88	106.79	95.23	184.53	413.72		0.160978	1.12139	0.446026		-2.63507	0.165289	-1.1648
CXCL3	33.47	368.81	43.69	35.92	23.25	45.76		0.0907513	1.21631	0.508086		-3.46194	0.282516	-0.976856
NT5E	214.82	890.92	196.59	147.03	91.54	272.7		0.241122	1.33707	0.33568		-2.05217	0.419079	-1.57484
PTGS2	59.93	218.56	24.27	35.92	92.99	317.53		0.274204	0.675668	0.292854		-1.86668	-0.565613	-1.77175
C1R	600.09	5758.33	1235.39	1312.39	817.3	1803.38		0.104213	0.941328	0.453205		-3.2624	-0.0872299	-1.14177
NCAM1	18.68	151.77	89.8	85.21	38.5	88.72		0.123081	1.05387	0.43395		-3.02232	0.0756927	-1.2044
SERPING1	1298.25	5007.04	1664.99	2082.62	741.74	2551.45		0.259285	0.799469	0.290713		-1.94739	-0.322886	-1.78233
MASP1	18.68	169.99	29.13	26.73	10.17	28.95		0.109889	1.08979	0.351295		-3.18588	0.124046	-1.50924
C1S	101.96	1575.42	735.41	637.4	335.64	939.51		0.0647192	1.15377	0.35725		-3.94966	0.20635	-1.48499
IL6	42.81	1079.12	33.98	42.6	46.5	132.62		0.0396712	0.797653	0.350626		-4.65576	-0.326168	-1.512
ETS1	447.54	699.68	334.94	548.85	1162.38	1434.49		0.639635	0.610258	0.810309		-0.644679	-0.712509	-0.303456
TNFSF13	40.47	71.33	58.25	93.56	72.65	93.39		0.567363	0.622595	0.777921		-0.817656	-0.683634	-0.362305
TNFSF8	17.12	27.32	21.84	39.26	67.56	60.7		0.626647	0.556291	1.11301		-0.674275	-0.846087	0.154473
ITGAE	42.81	92.58	58.25	88.55	50.85	70.04		0.462411	0.65782	0.726014		-1.11275	-0.604234	-0.461931
ABCB1	71.61	163.92	177.18	275.68	122.05	124.21		0.436859	0.642702	0.98261		-1.19476	-0.637779	-0.025309
CD55	42.03	78.92	41.26	84.37	53.03	71.91		0.532565	0.489036	0.73745		-0.908971	-1.03199	-0.439384
CXCR5	3.11	12.14	14.56	23.39	168.54	162.5		0.256178	0.622488	1.03717		-1.96478	-0.683882	0.0526513
HLA-DRA	611.77	1904.77	1128.6	2139.42	4208.53	5569.85		0.321178	0.527526	0.755591		-1.63856	-0.922685	-0.404322
CTSH	119.08	335.42	165.04	373.42	614.61	806.9		0.355018	0.441969	0.761693		-1.49404	-1.17798	-0.392719
HLA-DPA1	230.38	1001.71	519.4	1014.16	1537.97	2008.84		0.229987	0.512148	0.765601		-2.12038	-0.965367	-0.385335
HLA-DPB1	186.02	986.53	684.44	1299.86	2534.71	2663.51		0.18856	0.526549	0.951643		-2.40691	-0.92536	-0.071508
CCL28	7.78	12.14	266.98	579.76	6.54	12.14		0.640857	0.460501	0.538715		-0.641926	-1.11872	-0.892406
PNMA1	179.02	485.68	99.51	157.89	137.31	237.21		0.368597	0.630249	0.578854		-1.43989	-0.666006	-0.788728
C3	84.06	192.75	368.92	729.29	363.97	595.84		0.436109	0.505862	0.610852		-1.19724	-0.983185	-0.711105
CD59	3999.05	7186.53	2169.82	3929.65	1053.4	2487.01		0.556465	0.552166	0.423561		-0.845638	-0.856825	-1.23936
LGALS3	951.12	1844.06	633.47	1090.18	302.94	1331.76		0.515775	0.581069	0.227473		-0.955186	-0.783218	-2.13623
MAPK11	47.48	88.03	29.13	88.55	45.77	113.94		0.539362	0.328967	0.401703		-0.890675	-1.60399	-1.3158
MCAM	1057.75	1804.6	99.51	214.69	89.36	568.75		0.586141	0.463506	0.157116		-0.77068	-1.10934	-2.67009
BCL6	407.07	1044.21	317.95	588.95	254.27	926.44		0.389835	0.539859	0.274459		-1.35906	-0.889345	-1.86534
SAA1	28.8	66.78	497.55	760.2	72.65	1852.88		0.431267	0.654499	0.0392092		-1.21335	-0.611538	-4.67266
S100B	6.23	13.66	106.79	211.35	60.3	1005.82		0.456076	0.505276	0.0599511		-1.13265	-0.984858	-4.06007
SLAMF7	9.34	31.87	75.24	202.16	85	245.62		0.293066	0.37218	0.346063		-1.7707	-1.42593	-1.53089
CFD	400.06	1446.41	310.67	550.52	225.94	3429.32		0.276588	0.564321	0.0658848		-1.85419	-0.825412	-3.92391
CCL18	11.67	63.75	14.56	24.23	54.49	453.88		0.183059	0.600908	0.120054		-2.44962	-0.734784	-3.05825
CXCL2	90.29	3430.1	242.71	401.82	606.62	2322.64		0.0263228	0.604027	0.261177		-5.24754	-0.727316	-1.9369
CCL14	14.01	2369.2	206.3	638.23	513.63	2230.18		0.00591339	0.323238	0.230309		-7.4018	-1.62933	-2.11836

## Sheet: table
	Placenta / Uterus	Breast tumor / normal	lymph node tumor / normal
BCL2	1.93384	4.44548	4.30441
CD28	3.41087	1.98803	2.33358
CSF3R	10.6876	2.56135	1.99749
CXCL11	1.96595	16.5382	1.52707
GATA3	6.57126	1.76001	24.9708
IDO1	4.52348	4.56532	1.53397
IKBKG	1.5195	2.13175	1.9202
IL2RB	2.25927	1.92696	1.85495
IRF3	1.53843	1.56074	1.74168
JAK3	1.49854	1.83912	1.93537
MAP4K2	1.60484	1.84106	1.95487
POU2F2	2.03386	2.24255	1.67731
PRG2	5.32825	1.71654	1.83844
TNFRSF13C	1.61205	2.78975	1.80147
TNFRSF4	1.70007	2.0033	2.5276
TRAF2	1.77581	1.93152	1.53276
	Placenta / Uterus	Breast tumor / normal	lymph node tumor / normal
BCL6	-2.56519	-1.85234	-3.64353
C3	-2.293	-1.97682	-1.63706
CCL14	-169.108	-3.0937	-4.342
CCL18	-5.46272	-1.66415	-8.3296
CCL28	-1.56041	-2.17155	-1.85627
CD59	-1.79706	-1.81105	-2.36094
CFD	-3.61548	-1.77204	-15.178
CXCL2	-37.9898	-1.65556	-3.82882
LGALS3	-1.93883	-1.72097	-4.39612
MAPK11	-1.85404	-3.03982	-2.4894
MCAM	-1.70607	-2.15747	-6.3647
PNMA1	-2.71299	-1.58667	-1.72755
S100B	-2.19262	-1.97912	-16.6803
SAA1	-2.31875	-1.52789	-25.5042
SLAMF7	-3.41221	-2.68687	-2.88965
