# Supplementary material for: Placental immune editing switch (PIES): learning about immunomodulatory pathways from a unique case report
Source: Oncotarget. 2016 Nov 11;7(50):83817–27. doi: 10.18632/oncotarget.13306 (PMC5347808; doi:10.18632/oncotarget.13306)
Supplement: Supplementary file 2 [file oncotarget-07-83817-s002.xlsx]

## Sheet: Raw data
File Name			20151117_CANCER IMMUNE 206515630417_00-0399-A_05.rcc	20151117_CANCER IMMUNE 206515630417_00-0399-B3_06.rcc	20151117_CANCER IMMUNE 206515630417_00-3943_07.rcc	20151117_CANCER IMMUNE 206515630417_00-4242-C2_08.rcc	20160205_BRONCHUD 206711430917_00-4242 G_02.RCC	20160205_BRONCHUD 206711430917_00-4242 M_01.RCC
Description			Uterus	Placenta	Breast Tumor	Lymph node Tumor	Lymph node Normal	Breast Normal
Sample ID			00-0399-A	00-0399-B3	00-3943	00-4242-C2	00-4242 G	00-4242 M
Owner			TGG	TGG	TGG	TGG	TGG	TGG
Sample Date			2015-11-17	2015-11-17	2015-11-17	2015-11-17	2016-02-05	2016-02-05
File Version			1.7	1.7	1.7	1.7	1.7	1.7
Gene RLF			NS_CANCERIMMUNE_C2929	NS_CANCERIMMUNE_C2929	NS_CANCERIMMUNE_C2929	NS_CANCERIMMUNE_C2929	NS_CANCERIMMUNE_C2929	NS_CANCERIMMUNE_C2929
Comments
Lane ID			5	6	7	8	2	1
FOV Count			555	555	555	555	555	555
FOV Counted			535	554	548	534	551	545
Scanner ID			1201C0026	1201C0026	1201C0026	1201C0026	1201C0026	1201C0026
Stage Position			1	1	1	1	1	1
Binding Density			0.37	0.45	0.21	0.39	0.36	0.31
Messages
Positive	POS_A	ERCC_00117.1	24937	26193	31161	23968	37679	44246
Positive	POS_B	ERCC_00112.1	7924	8601	9529	7436	13516	15615
Positive	POS_C	ERCC_00002.1	2675	2903	3310	2647	4887	5492
Positive	POS_D	ERCC_00092.1	520	594	645	599	980	1096
Positive	POS_E	ERCC_00035.1	83	87	95	93	137	160
Positive	POS_F	ERCC_00034.1	45	55	57	58	98	126
Negative	NEG_A	ERCC_00096.1	8	13	11	14	15	19
Negative	NEG_B	ERCC_00041.1	8	12	3	11	12	23
Negative	NEG_C	ERCC_00019.1	24	19	27	33	29	36
Negative	NEG_D	ERCC_00076.1	9	25	4	7	15	18
Negative	NEG_E	ERCC_00098.1	17	12	19	18	31	35
Negative	NEG_F	ERCC_00126.1	12	13	6	12	18	23
Negative	NEG_G	ERCC_00144.1	7	11	11	14	11	13
Negative	NEG_H	ERCC_00154.1	18	15	14	12	18	34
Endogenous	A2M	NM_000014.4	2995	5593	944	1356	3667	5107
Endogenous	ABCB1	NM_000927.3	108	92	73	168	133	330
Endogenous	ABL1	NM_005157.3	427	449	122	370	329	360
Endogenous	ADA	NM_000022.2	100	34	26	147	180	88
Endogenous	ADORA2A	NM_000675.3	22	42	23	173	77	36
Endogenous	AICDA	NM_020661.1	16	29	12	36	35	28
Endogenous	AIRE	NM_000383.2	16	15	18	59	94	29
Endogenous	AKT3	NM_181690.1	1073	953	219	650	545	617
Endogenous	ALCAM	NM_001627.3	224	112	61	399	54	152
Endogenous	AMBP	NM_001633.3	5	10	17	15	20	26
Endogenous	AMICA1	NM_153206.2	79	139	108	701	308	155
Endogenous	ANP32B	NM_006401.2	422	774	138	726	515	481
Endogenous	ANXA1	NM_000700.1	5012	8628	433	728	2525	1630
Endogenous	APOE	NM_000041.2	597	1745	605	4963	6398	1197
Endogenous	APP	NM_000484.3	3125	4210	971	1884	1412	3757
Endogenous	ARG1	NM_000045.2	15	13	9	9	18	26
Endogenous	ARG2	NM_001172.3	15	31	20	20	67	29
Endogenous	ATF1	NM_005171.2	92	249	56	192	170	189
Endogenous	ATF2	NM_001256090.1	161	477	160	402	433	406
Endogenous	ATG10	NM_001131028.1	40	101	25	70	53	68
Endogenous	ATG12	NM_004707.2	28	100	7	27	30	20
Endogenous	ATG16L1	NM_198890.2	133	201	86	505	187	207
Endogenous	ATG5	NM_004849.2	124	279	79	242	214	201
Endogenous	ATG7	NM_001136031.2	171	364	107	355	235	283
Endogenous	ATM	NM_000051.3	11	23	15	64	28	25
Endogenous	AXL	NM_021913.2	995	825	139	442	808	423
Endogenous	BAGE	NM_001187.1	13	35	22	19	28	41
Endogenous	BATF	NM_006399.3	17	40	27	132	66	44
Endogenous	BAX	NM_138761.3	242	501	112	496	242	228
Endogenous	BCL10	NM_003921.2	365	485	111	660	371	308
Endogenous	BCL2	NM_000657.2	214	807	407	1743	315	266
Endogenous	BCL2L1	NM_001191.2	301	814	146	543	477	433
Endogenous	BCL6	NM_001706.2	688	523	131	350	992	705
Endogenous	BID	NM_001196.2	14	20	18	32	51	44
Endogenous	BIRC5	NM_001168.2	20	169	24	119	45	48
Endogenous	BLK	NM_001715.2	5	9	15	276	160	32
Endogenous	BLNK	NM_013314.2	13	73	17	235	100	50
Endogenous	BMI1	NM_005180.5	175	374	85	210	274	320
Endogenous	BST1	NM_004334.2	146	182	36	101	179	73
Endogenous	BST2	NM_004335.2	348	1173	258	870	903	417
Endogenous	BTK	NM_000061.1	36	51	22	222	121	41
Endogenous	BTLA	NM_181780.2	14	19	31	306	216	32
Endogenous	C1QA	NM_015991.2	1094	1423	106	927	1547	322
Endogenous	C1QB	NM_000491.3	2824	2731	209	2242	3249	572
Endogenous	C1QBP	NM_001212.3	380	633	145	650	446	531
Endogenous	C1R	NM_001733.4	3794	771	509	1125	1931	1571
Endogenous	C1S	NM_001734.2	1038	131	303	462	1006	763
Endogenous	C2	NM_000063.3	200	379	69	229	241	62
Endogenous	C3	NM_000064.2	127	108	152	501	638	873
Endogenous	C3AR1	NM_004054.2	176	305	32	97	110	60
Endogenous	C4B	NM_001002029.3	1352	443	4980	5183	777	1252
Endogenous	C4BPA	NM_000715.3	6	14	14	16	11	24
Endogenous	C5	NM_001735.2	45	64	50	73	100	84
Endogenous	C6	NM_000065.2	16	30	25	41	314	124
Endogenous	C7	NM_000587.2	236	4385	147	2606	1376	207
Endogenous	C8A	NM_000562.2	4	13	7	6	14	15
Endogenous	C8B	NM_000066.2	20	12	7	13	20	14
Endogenous	C8G	NM_000606.2	14	31	27	28	34	42
Endogenous	C9	NM_001737.3	11	31	13	17	22	29
Endogenous	CAMP	NM_004345.3	15	13	8	32	15	14
Endogenous	CARD11	NM_032415.2	31	17	82	726	268	97
Endogenous	CARD9	NM_052813.4	35	68	36	108	51	68
Endogenous	CASP1	NM_001223.3	57	155	64	149	193	184
Endogenous	CASP10	NM_032977.3	12	25	11	20	17	14
Endogenous	CASP3	NM_032991.2	79	251	51	204	156	145
Endogenous	CASP8	NM_001228.4	124	264	205	1132	379	270
Endogenous	CCL1	NM_002981.1	5	13	10	6	16	17
Endogenous	CCL11	NM_002986.2	20	14	8	12	10	18
Endogenous	CCL13	NM_005408.2	89	65	10	26	79	38
Endogenous	CCL14	NM_032963.3	1561	18	85	707	2388	764
Endogenous	CCL15	NM_032965.3	12	24	4	13	26	16
Endogenous	CCL16	NM_004590.2	28	13	13	19	40	30
Endogenous	CCL17	NM_002987.2	8	16	16	139	27	27
Endogenous	CCL18	NM_002988.2	42	15	6	75	486	29
Endogenous	CCL19	NM_006274.2	25	24	468	5865	2321	144
Endogenous	CCL2	NM_002982.3	1839	710	81	1337	685	198
Endogenous	CCL20	NM_004591.1	36	33	9	56	30	28
Endogenous	CCL21	NM_002989.2	1532	9	189	6784	8232	497
Endogenous	CCL22	NM_002990.3	7	11	13	77	37	36
Endogenous	CCL23	NM_145898.1	24	10	8	12	11	17
Endogenous	CCL24	NM_002991.2	4	2	5	4	10	9
Endogenous	CCL25	NM_005624.2	14	17	16	19	17	22
Endogenous	CCL26	NM_006072.4	61	20	11	32	18	18
Endogenous	CCL27	NM_006664.2	7	10	3	8	9	11
Endogenous	CCL28	NM_148672.2	8	10	110	9	13	694
Endogenous	CCL3	NM_002983.2	216	400	19	81	291	61
Endogenous	CCL3L1	NM_021006.4	197	379	26	64	315	48
Endogenous	CCL4	NM_002984.2	393	282	28	163	196	41
Endogenous	CCL5	NM_002985.2	207	97	211	726	358	369
Endogenous	CCL7	NM_006273.2	16	17	10	10	12	22
Endogenous	CCL8	NM_005623.2	85	184	30	50	130	47
Endogenous	CCND3	NM_001760.2	162	410	82	555	227	270
Endogenous	CCR1	NM_001295.2	61	149	29	59	108	46
Endogenous	CCR2	NM_001123041.2	18	14	20	64	58	49
Endogenous	CCR3	NM_001837.2	10	21	14	16	16	20
Endogenous	CCR4	NM_005508.4	28	23	16	89	25	18
Endogenous	CCR5	NM_000579.1	20	10	17	65	40	55
Endogenous	CCR6	NM_031409.2	20	15	22	178	98	18
Endogenous	CCR7	NM_001838.2	9	10	21	508	143	11
Endogenous	CCR9	NM_031200.1	2	6	6	14	11	18
Endogenous	CCRL2	NM_003965.4	40	46	14	43	76	49
Endogenous	CD14	NM_000591.2	1073	1325	92	272	492	294
Endogenous	CD160	NM_007053.2	10	11	11	51	56	20
Endogenous	CD163	NM_004244.4	1197	1538	78	586	1123	175
Endogenous	CD164	NM_006016.4	427	1315	171	851	1105	972
Endogenous	CD180	NM_005582.2	38	62	34	158	146	56
Endogenous	CD19	NM_001770.4	15	21	23	1264	520	48
Endogenous	CD1A	NM_001763.2	11	12	10	20	25	21
Endogenous	CD1B	NM_001764.2	7	3	9	25	17	10
Endogenous	CD1C	NM_001765.2	12	18	14	79	92	36
Endogenous	CD1D	NM_001766.3	16	15	18	67	76	21
Endogenous	CD1E	NM_001042583.1	8	14	13	39	20	22
Endogenous	CD2	NM_001767.3	17	7	24	153	54	36
Endogenous	CD200	NM_005944.5	273	369	61	244	184	174
Endogenous	CD207	NM_015717.2	10	20	17	91	24	41
Endogenous	CD209	NM_021155.2	114	200	14	262	1009	63
Endogenous	CD22	NM_001771.2	49	39	58	2229	720	82
Endogenous	CD24	NM_013230.2	158	1473	1465	4229	234	3238
Endogenous	CD244	NM_016382.2	12	10	7	38	44	31
Endogenous	CD247	NM_198053.1	37	32	39	501	208	80
Endogenous	CD27	NM_001242.4	24	26	67	713	289	62
Endogenous	CD274	NM_014143.3	22	194	24	49	49	28
Endogenous	CD276	NM_001024736.1	970	1388	278	453	229	525
Endogenous	CD28	NM_001243078.1	20	133	13	213	71	19
Endogenous	CD33	NM_001177608.1	38	75	17	41	65	36
Endogenous	CD34	NM_001025109.1	103	729	51	71	189	234
Endogenous	CD36	NM_001001548.2	287	6991	338	528	9468	1732
Endogenous	CD37	NM_001774.2	11	17	20	340	119	20
Endogenous	CD38	NM_001775.2	19	21	38	288	164	43
Endogenous	CD3D	NM_000732.4	28	21	53	749	197	75
Endogenous	CD3E	NM_000733.2	35	7	42	610	216	94
Endogenous	CD3EAP	NM_012099.1	45	85	33	60	33	67
Endogenous	CD3G	NM_000073.2	13	12	16	172	60	34
Endogenous	CD4	NM_000616.4	177	314	59	766	484	114
Endogenous	CD40	NM_001250.4	76	135	55	428	433	175
Endogenous	CD40LG	NM_000074.2	27	21	20	221	129	45
Endogenous	CD44	NM_001001392.1	7981	1567	613	3823	1856	1370
Endogenous	CD46	NM_172350.1	817	3260	445	1823	1442	1559
Endogenous	CD47	NM_001777.3	398	1268	374	1591	1130	1087
Endogenous	CD48	NM_001778.2	49	27	68	890	523	125
Endogenous	CD5	NM_014207.2	37	15	38	526	151	51
Endogenous	CD53	NM_001040033.1	364	358	125	1998	1114	233
Endogenous	CD55	NM_000574.3	52	54	17	73	77	101
Endogenous	CD58	NM_001779.2	146	154	80	323	235	149
Endogenous	CD59	NM_000611.4	4735	5138	894	1450	2663	4704
Endogenous	CD6	NM_006725.3	32	18	38	330	92	52
Endogenous	CD63	NM_001780.4	4007	3851	717	2123	3491	1893
Endogenous	CD68	NM_001251.2	495	579	62	480	835	208
Endogenous	CD7	NM_006137.6	45	50	34	347	87	51
Endogenous	CD70	NM_001252.2	8	13	13	39	13	21
Endogenous	CD74	NM_001025159.1	3388	2550	1574	22072	11852	4246
Endogenous	CD79A	NM_001783.3	28	40	57	2251	703	56
Endogenous	CD79B	NM_021602.2	30	60	69	2124	812	69
Endogenous	CD80	NM_005191.3	22	33	16	179	84	24
Endogenous	CD81	NM_004356.3	9598	6014	1189	4216	7773	4144
Endogenous	CD83	NM_004233.3	500	316	53	1625	689	69
Endogenous	CD84	NM_001184879.1	96	157	48	532	231	90
Endogenous	CD86	NM_175862.3	40	70	24	78	56	34
Endogenous	CD8A	NM_001768.5	66	10	68	456	124	129
Endogenous	CD8B	NM_004931.3	28	19	38	231	52	38
Endogenous	CD9	NM_001769.2	1224	1096	332	1689	354	820
Endogenous	CD96	NM_005816.4	41	21	70	562	177	102
Endogenous	CD97	NM_078481.2	1958	1017	112	1197	563	198
Endogenous	CD99	NM_002414.3	5209	3227	982	2477	2055	1444
Endogenous	CDH1	NM_004360.2	53	1957	239	392	171	909
Endogenous	CDH5	NM_001795.3	164	1745	62	147	374	253
Endogenous	CDK1	NM_001786.4	22	116	8	83	28	29
Endogenous	CDKN1A	NM_000389.2	1064	334	44	254	443	114
Endogenous	CEACAM1	NM_001712.3	47	219	60	68	126	139
Endogenous	CEACAM6	NM_002483.4	6	10	12	115	12	22
Endogenous	CEACAM8	NM_001816.3	8	12	12	24	20	19
Endogenous	CEBPB	NM_005194.2	2672	2106	126	452	793	530
Endogenous	CFB	NM_001710.5	56	105	110	489	95	170
Endogenous	CFD	NM_001928.2	953	514	128	311	3672	659
Endogenous	CFI	NM_000204.3	240	180	105	108	214	292
Endogenous	CFP	NM_002621.2	25	14	17	127	205	25
Endogenous	CHIT1	NM_003465.2	14	26	25	72	31	42
Endogenous	CHUK	NM_001278.3	217	329	94	300	155	162
Endogenous	CKLF	NM_181640.2	149	301	55	307	250	159
Endogenous	CLEC4A	NM_194448.2	50	82	47	98	107	90
Endogenous	CLEC4C	NM_203503.1	18	22	17	104	77	27
Endogenous	CLEC5A	NM_013252.2	15	19	6	12	10	10
Endogenous	CLEC6A	NM_001007033.1	10	10	11	12	14	27
Endogenous	CLEC7A	NM_197954.2	81	55	26	49	39	51
Endogenous	CLU	NM_001831.2	32	11	18	18	16	58
Endogenous	CMA1	NM_001836.2	18	17	11	22	42	38
Endogenous	CMKLR1	NM_004072.1	164	891	47	213	401	91
Endogenous	COL3A1	NM_000090.3	10130	49197	9580	2471	3318	4321
Endogenous	COLEC12	NM_130386.2	87	371	40	48	152	147
Endogenous	CR1	NM_000651.4	232	757	23	1143	1066	44
Endogenous	CR2	NM_001006658.1	16	24	21	454	366	36
Endogenous	CREB1	NM_004379.3	208	481	118	459	383	377
Endogenous	CREB5	NM_182898.2	165	253	28	52	134	112
Endogenous	CREBBP	NM_004380.2	23	47	36	86	57	55
Endogenous	CRP	NM_000567.2	8	10	10	9	16	25
Endogenous	CSF1	NM_000757.4	230	230	34	107	258	109
Endogenous	CSF1R	NM_005211.2	64	306	11	102	113	41
Endogenous	CSF2	NM_000758.2	6	14	6	6	9	10
Endogenous	CSF2RB	NM_000395.2	294	1662	149	1402	1033	138
Endogenous	CSF3	NM_000759.3	36	6	6	16	10	13
Endogenous	CSF3R	NM_156038.2	107	2230	67	208	81	76
Endogenous	CT45A1	NM_001017417.1	11	25	17	28	20	20
Endogenous	CTAG1B	NM_001327.2	22	18	22	18	28	37
Endogenous	CTAGE1	NM_172241.2	3	11	9	13	21	13
Endogenous	CTCFL	NM_001269042.1	3	13	7	7	12	18
Endogenous	CTLA4	NM_005214.3	42	22	30	478	121	23
Endogenous	CTSG	NM_001911.2	30	28	15	33	40	25
Endogenous	CTSH	NM_004390.3	221	153	68	846	864	447
Endogenous	CTSL	NM_001912.4	379	1825	36	153	297	137
Endogenous	CTSS	NM_004079.3	433	632	147	1287	1062	357
Endogenous	CTSW	NM_001335.3	34	14	24	195	112	37
Endogenous	CX3CL1	NM_002996.3	79	98	162	145	220	612
Endogenous	CX3CR1	NM_001337.3	10	60	51	109	47	151
Endogenous	CXCL1	NM_001511.1	691	83	16	190	251	42
Endogenous	CXCL10	NM_001565.1	15	23	57	87	33	25
Endogenous	CXCL11	NM_005409.4	12	46	148	106	54	26
Endogenous	CXCL12	NM_000609.5	173	143	310	1382	2279	1034
Endogenous	CXCL13	NM_006419.2	27	18	23	941	139	38
Endogenous	CXCL14	NM_004887.4	177	1644	1148	1632	1181	3160
Endogenous	CXCL16	NM_001100812.1	173	200	51	222	186	172
Endogenous	CXCL2	NM_002089.3	2260	116	100	835	2487	481
Endogenous	CXCL3	NM_002090.2	243	43	18	32	49	43
Endogenous	CXCL5	NM_002994.3	9	6	4	52	74	23
Endogenous	CXCL6	NM_002993.3	5	18	15	26	16	18
Endogenous	CXCL9	NM_002416.1	86	39	374	1691	140	88
Endogenous	CXCR1	NM_000634.2	36	28	30	25	22	29
Endogenous	CXCR2	NM_001557.2	32	51	9	10	24	26
Endogenous	CXCR3	NM_001504.1	18	17	36	183	100	51
Endogenous	CXCR4	NM_003467.2	1260	381	114	6292	4345	485
Endogenous	CXCR5	NM_001716.3	8	4	6	232	174	28
Endogenous	CXCR6	NM_006564.1	25	243	21	63	33	55
Endogenous	CYBB	NM_000397.3	348	800	76	616	665	162
Endogenous	CYFIP2	NM_001037332.2	63	403	43	483	267	84
Endogenous	CYLD	NM_015247.1	299	403	218	1274	470	335
Endogenous	DDX43	NM_018665.2	12	96	11	21	16	33
Endogenous	DDX58	NM_014314.3	166	293	254	361	455	215
Endogenous	DEFB1	NM_005218.3	16	23	9	17	33	44
Endogenous	DMBT1	NM_007329.2	24	22	25	25	35	34
Endogenous	DOCK9	NM_001130048.1	314	1230	134	373	317	447
Endogenous	DPP4	NM_001935.3	97	2095	42	74	52	44
Endogenous	DUSP4	NM_057158.2	90	117	69	710	199	221
Endogenous	DUSP6	NM_001946.2	580	1085	109	574	886	415
Endogenous	EBI3	NM_005755.2	70	1235	2	40	47	32
Endogenous	ECSIT	NM_001142464.2	69	127	64	138	151	229
Endogenous	EGR1	NM_001964.2	1666	874	121	986	2360	197
Endogenous	EGR2	NM_000399.3	45	89	23	141	67	69
Endogenous	ELANE	NM_001972.2	20	19	14	18	21	36
Endogenous	ELK1	NM_005229.3	74	107	47	135	73	86
Endogenous	ENG	NM_001114753.1	663	1786	132	492	823	431
Endogenous	ENTPD1	NM_001098175.1	84	138	70	266	163	232
Endogenous	EOMES	NM_005442.2	6	12	11	37	15	13
Endogenous	EP300	NM_001429.2	302	1149	241	1010	694	649
Endogenous	EPCAM	NM_002354.1	32	39	87	321	23	336
Endogenous	ETS1	NM_005238.3	461	575	138	1600	1536	657
Endogenous	EWSR1	NM_013986.3	653	1514	403	1724	768	705
Endogenous	F12	NM_000505.3	10	9	8	27	5	22
Endogenous	F13A1	NM_000129.3	2244	11098	126	167	953	786
Endogenous	F2RL1	NM_005242.3	23	73	28	30	24	60
Endogenous	FADD	NM_003824.2	42	128	32	63	52	93
Endogenous	FAS	NM_000043.3	50	17	22	38	47	44
Endogenous	FCER1A	NM_002001.2	12	19	21	99	33	36
Endogenous	FCER1G	NM_004106.1	1020	1021	107	943	931	195
Endogenous	FCER2	NM_002002.4	30	20	20	455	199	46
Endogenous	FCGR1A	NM_000566.3	17	52	11	14	23	42
Endogenous	FCGR2A	NM_021642.3	901	1475	101	393	208	153
Endogenous	FCGR2B	NM_001002273.1	76	3255	55	271	287	98
Endogenous	FCGR3A	NM_000569.6	207	681	24	271	403	122
Endogenous	FEZ1	NM_005103.4	223	155	32	73	161	77
Endogenous	FLT3	NM_004119.1	5	13	19	98	57	26
Endogenous	FLT3LG	NM_001459.3	108	92	101	539	310	201
Endogenous	FN1	NM_212482.1	4315	30485	361	190	393	393
Endogenous	FOS	NM_005252.2	13560	17826	434	2486	18696	1008
Endogenous	FOXJ1	NM_001454.3	68	69	83	59	143	185
Endogenous	FOXP3	NM_014009.3	21	18	29	144	27	31
Endogenous	FPR2	NM_001462.3	29	63	12	27	17	14
Endogenous	FUT5	NM_002034.2	43	37	28	51	16	23
Endogenous	FUT7	NM_004479.3	9	21	14	68	45	17
Endogenous	FYN	NM_002037.3	597	524	164	1153	763	350
Endogenous	GAGE1	NM_001040663.2	25	58	29	36	35	55
Endogenous	GATA3	NM_001002295.1	11	141	63	353	11	104
Endogenous	GNLY	NM_006433.2	161	27	22	120	71	56
Endogenous	GPI	NM_000175.2	743	643	211	1063	1074	542
Endogenous	GTF3C1	NM_001520.3	262	538	227	896	313	374
Endogenous	GZMA	NM_006144.2	91	23	35	322	174	61
Endogenous	GZMB	NM_004131.3	71	20	17	127	130	15
Endogenous	GZMH	NM_033423.3	21	14	17	36	25	34
Endogenous	GZMK	NM_002104.2	56	21	39	586	235	39
Endogenous	GZMM	NM_005317.2	14	17	20	176	53	30
Endogenous	HAMP	NM_021175.2	12	12	5	14	14	25
Endogenous	HAVCR2	NM_032782.3	61	83	20	83	88	53
Endogenous	HCK	NM_002110.2	185	445	53	442	432	107
Endogenous	HLA-A	NM_002116.5	3729	3063	1905	11333	5909	3556
Endogenous	HLA-B	NM_005514.6	3701	2667	1862	9979	6764	4111
Endogenous	HLA-C	NM_002117.4	1592	1387	959	5074	2724	1533
Endogenous	HLA-DMA	NM_006120.3	364	226	214	1402	861	408
Endogenous	HLA-DMB	NM_002118.3	133	278	64	984	634	218
Endogenous	HLA-DOB	NM_002120.3	28	30	35	572	307	57
Endogenous	HLA-DPA1	NM_033554.2	660	296	214	2117	2151	1214
Endogenous	HLA-DPB1	NM_002121.4	650	239	282	3489	2852	1556
Endogenous	HLA-DQA1	NM_002122.3	1124	323	537	7333	3016	1089
Endogenous	HLA-DQB1	NM_002123.3	357	101	188	2253	1109	427
Endogenous	HLA-DRA	NM_019111.3	1255	786	465	5793	5964	2561
Endogenous	HLA-DRB3	NM_022555.3	2899	1115	1362	9138	4104	1971
Endogenous	HLA-DRB4	NM_021983.4	9	6	9	13	21	26
Endogenous	HLA-E	NM_005516.4	3327	3405	783	5988	4363	2517
Endogenous	HLA-G	NM_002127.4	329	1909	80	490	429	245
Endogenous	HMGB1	NM_002128.4	488	888	312	1191	780	811
Endogenous	HRAS	NM_005343.2	53	89	23	60	64	100
Endogenous	HSD11B1	NM_181755.1	134	66	18	18	46	33
Endogenous	ICAM1	NM_000201.2	482	289	64	551	471	146
Endogenous	ICAM2	NM_000873.3	138	419	32	400	534	136
Endogenous	ICAM3	NM_002162.3	53	72	51	581	608	165
Endogenous	ICAM4	NM_001039132.1	24	59	11	51	46	26
Endogenous	ICOS	NM_012092.2	25	11	20	275	69	22
Endogenous	ICOSLG	NM_015259.4	96	213	63	516	167	140
Endogenous	IDO1	NM_002164.3	78	688	55	211	107	35
Endogenous	IFI16	NM_005531.1	752	540	273	858	747	599
Endogenous	IFI27	NM_005532.3	1332	1455	585	452	1914	1296
Endogenous	IFI35	NM_005533.3	116	184	105	232	228	87
Endogenous	IFIH1	NM_022168.2	112	259	117	263	141	58
Endogenous	IFIT1	NM_001548.3	152	270	337	256	558	226
Endogenous	IFIT2	NM_001547.4	38	262	74	80	135	91
Endogenous	IFITM1	NM_003641.3	933	1407	590	1727	2297	1371
Endogenous	IFITM2	NM_006435.2	2063	1783	322	1281	1298	998
Endogenous	IFNA1	NM_024013.1	5	7	4	9	9	11
Endogenous	IFNA17	NM_021268.2	8	18	6	16	14	15
Endogenous	IFNA2	NM_000605.3	10	19	7	14	11	19
Endogenous	IFNA7	NM_021057.2	9	25	24	17	17	23
Endogenous	IFNA8	NM_002170.3	7	7	4	3	17	26
Endogenous	IFNAR1	NM_000629.2	58	234	46	132	153	160
Endogenous	IFNAR2	NM_000874.3	335	756	248	1003	638	475
Endogenous	IFNB1	NM_002176.2	2	15	3	8	12	17
Endogenous	IFNG	NM_000619.2	35	10	18	26	33	43
Endogenous	IFNGR1	NM_000416.1	425	739	170	829	795	686
Endogenous	IFNL1	NM_172140.1	34	60	75	35	73	107
Endogenous	IFNL2	NM_172138.1	5	12	9	22	13	22
Endogenous	IGF1R	NM_000875.2	694	2061	646	1574	589	1384
Endogenous	IGF2R	NM_000876.1	204	324	75	265	294	204
Endogenous	IGLL1	NM_020070.2	5	16	16	19	15	17
Endogenous	IKBKB	NM_001556.1	155	242	239	784	335	310
Endogenous	IKBKE	NM_014002.2	49	104	81	562	171	106
Endogenous	IKBKG	NM_003639.2	162	480	124	469	190	169
Endogenous	IL10	NM_000572.2	73	17	19	70	79	27
Endogenous	IL10RA	NM_001558.2	171	313	126	1145	717	154
Endogenous	IL11	NM_000641.2	23	35	22	8	25	31
Endogenous	IL11RA	NM_147162.1	51	170	70	220	154	188
Endogenous	IL12A	NM_000882.2	24	24	22	35	21	41
Endogenous	IL12B	NM_002187.2	9	11	14	21	19	13
Endogenous	IL12RB1	NM_005535.1	39	46	50	330	99	45
Endogenous	IL12RB2	NM_001559.2	31	126	9	56	27	21
Endogenous	IL13	NM_002188.2	17	28	26	25	31	42
Endogenous	IL13RA1	NM_001560.2	346	572	181	486	386	339
Endogenous	IL13RA2	NM_000640.2	10	11	7	5	7	14
Endogenous	IL15	NM_172174.1	109	63	31	120	106	67
Endogenous	IL15RA	NM_002189.2	179	169	72	198	215	212
Endogenous	IL16	NM_004513.4	70	139	123	1445	714	230
Endogenous	IL17A	NM_002190.2	6	7	5	2	16	20
Endogenous	IL17B	NM_014443.2	11	19	13	12	11	28
Endogenous	IL17F	NM_052872.3	10	13	10	18	18	14
Endogenous	IL17RA	NM_014339.6	79	128	45	251	120	99
Endogenous	IL17RB	NM_018725.3	12	18	30	54	18	43
Endogenous	IL18	NM_001562.2	35	47	23	161	121	77
Endogenous	IL18R1	NM_003855.2	57	140	28	114	61	37
Endogenous	IL18RAP	NM_003853.2	46	33	23	79	38	36
Endogenous	IL19	NM_013371.3	14	19	15	14	20	17
Endogenous	IL1A	NM_000575.3	15	27	13	22	17	17
Endogenous	IL1B	NM_000576.2	26	56	13	122	111	15
Endogenous	IL1R1	NM_000877.2	1241	1186	93	255	211	183
Endogenous	IL1R2	NM_173343.1	56	90	15	34	30	23
Endogenous	IL1RAP	NM_002182.2	276	1175	52	91	89	113
Endogenous	IL1RAPL2	NM_017416.1	12	51	28	31	39	74
Endogenous	IL1RL1	NM_016232.4	135	1198	18	26	37	34
Endogenous	IL1RL2	NM_003854.2	10	8	7	15	15	42
Endogenous	IL1RN	NM_000577.3	122	46	14	43	14	23
Endogenous	IL2	NM_000586.2	14	14	9	20	16	19
Endogenous	IL21	NM_021803.2	8	19	7	34	14	20
Endogenous	IL21R	NM_021798.2	24	41	22	254	86	22
Endogenous	IL22	NM_020525.4	13	13	10	20	12	31
Endogenous	IL22RA1	NM_021258.2	15	23	24	15	12	27
Endogenous	IL22RA2	NM_181310.1	19	15	10	27	30	44
Endogenous	IL23A	NM_016584.2	26	21	12	38	27	24
Endogenous	IL23R	NM_144701.2	7	9	9	9	8	25
Endogenous	IL24	NM_181339.1	13	16	12	12	14	24
Endogenous	IL25	NM_022789.2	10	14	8	10	18	18
Endogenous	IL26	NM_018402.1	9	16	14	16	20	40
Endogenous	IL27	NM_145659.3	5	22	7	9	12	9
Endogenous	IL2RA	NM_000417.1	106	44	17	154	86	39
Endogenous	IL2RB	NM_000878.2	180	793	65	620	260	98
Endogenous	IL2RG	NM_000206.1	110	214	74	761	480	98
Endogenous	IL3	NM_000588.3	10	16	13	13	15	21
Endogenous	IL32	NM_001012633.1	22716	32294	26430	28059	54260	97066
Endogenous	IL34	NM_152456.1	8	30	46	80	100	112
Endogenous	IL3RA	NM_002183.2	39	32	16	66	104	52
Endogenous	IL4	NM_000589.2	7	7	9	16	23	22
Endogenous	IL4R	NM_000418.2	432	446	102	613	399	291
Endogenous	IL5	NM_000879.2	5	8	8	9	8	13
Endogenous	IL5RA	NM_000564.3	19	32	24	35	21	20
Endogenous	IL6	NM_000600.1	711	55	14	64	142	51
Endogenous	IL6R	NM_000565.2	184	139	58	280	153	102
Endogenous	IL6ST	NM_002184.2	2382	10271	683	3523	3356	2049
Endogenous	IL7	NM_000880.2	16	13	10	36	46	35
Endogenous	IL7R	NM_002185.2	80	16	114	1172	484	231
Endogenous	IL8	NM_000584.2	1271	318	20	38	52	24
Endogenous	IL9	NM_000590.1	11	12	8	7	9	17
Endogenous	ILF3	NM_001137673.1	771	1513	430	1906	1051	1170
Endogenous	INPP5D	NM_005541.3	214	338	105	807	416	187
Endogenous	IRAK1	NM_001569.3	368	466	134	514	232	260
Endogenous	IRAK2	NM_001570.3	59	45	20	87	154	61
Endogenous	IRAK4	NM_016123.1	50	144	41	245	150	103
Endogenous	IRF1	NM_002198.1	275	300	107	570	274	164
Endogenous	IRF2	NM_002199.3	123	256	81	250	317	295
Endogenous	IRF3	NM_001571.5	72	216	65	253	113	121
Endogenous	IRF4	NM_002460.1	97	25	196	1022	595	154
Endogenous	IRF5	NM_002200.3	46	83	25	150	91	41
Endogenous	IRF7	NM_001572.3	202	321	294	781	472	157
Endogenous	IRF8	NM_002163.2	139	170	68	1360	557	56
Endogenous	IRGM	NM_001145805.1	11	11	6	32	22	16
Endogenous	ISG15	NM_005101.3	849	539	379	453	538	116
Endogenous	ISG20	NM_002201.4	95	83	156	709	194	111
Endogenous	ITCH	NM_001257138.1	313	785	189	626	490	495
Endogenous	ITGA1	NM_181501.1	1120	1492	138	287	486	509
Endogenous	ITGA2	NM_002203.2	37	65	56	111	39	245
Endogenous	ITGA2B	NM_000419.3	70	100	23	45	19	23
Endogenous	ITGA4	NM_000885.4	100	230	98	761	327	97
Endogenous	ITGA5	NM_002205.2	2971	1521	55	239	248	233
Endogenous	ITGA6	NM_000210.1	219	976	129	243	226	645
Endogenous	ITGAE	NM_002208.4	61	55	24	70	75	106
Endogenous	ITGAL	NM_002209.2	72	114	101	1336	450	135
Endogenous	ITGAM	NM_000632.3	73	135	33	104	78	53
Endogenous	ITGAX	NM_000887.3	242	150	91	615	278	93
Endogenous	ITGB1	NM_033666.2	6375	6130	715	2407	3249	1837
Endogenous	ITGB2	NM_000211.2	222	362	75	875	463	144
Endogenous	ITGB3	NM_000212.2	506	177	30	34	41	37
Endogenous	ITGB4	NM_001005731.1	132	2871	302	282	239	1235
Endogenous	ITK	NM_005546.3	87	18	47	590	250	72
Endogenous	JAK1	NM_002227.1	605	876	244	1571	1177	601
Endogenous	JAK2	NM_004972.2	310	825	313	1279	759	302
Endogenous	JAK3	NM_000215.2	90	263	69	826	332	109
Endogenous	JAM3	NM_032801.3	554	1696	146	194	264	340
Endogenous	KIR3DL1	NM_013289.2	19	21	4	13	14	19
Endogenous	KIR3DL2	NM_006737.2	9	11	9	11	14	12
Endogenous	KIR3DL3	NM_153443.3	3	17	13	12	11	26
Endogenous	KIR_Activating_Subgroup_1	NM_001083539.1	6	12	4	8	8	14
Endogenous	KIR_Activating_Subgroup_2	NM_014512.1	16	16	20	15	21	40
Endogenous	KIR_Inhibiting_Subgroup_1	NM_014218.2	35	31	36	40	17	11
Endogenous	KIR_Inhibiting_Subgroup_2	NM_014511.3	9	5	3	9	17	13
Endogenous	KIT	NM_000222.2	28	87	81	28	50	669
Endogenous	KLRB1	NM_002258.2	51	22	39	156	123	90
Endogenous	KLRC1	NM_002259.3	50	44	50	50	50	116
Endogenous	KLRC2	NM_002260.3	91	38	40	44	46	141
Endogenous	KLRD1	NM_002262.3	15	25	11	42	37	45
Endogenous	KLRF1	NM_016523.1	15	15	4	37	38	17
Endogenous	KLRG1	NM_005810.3	7	14	10	50	53	15
Endogenous	KLRK1	NM_007360.3	71	27	71	299	163	142
Endogenous	LAG3	NM_002286.5	56	12	46	117	37	43
Endogenous	LAIR2	NM_002288.3	78	255	26	197	121	44
Endogenous	LAMP1	NM_005561.3	1813	2421	379	1349	1325	1573
Endogenous	LAMP2	NM_001122606.1	671	948	287	865	467	745
Endogenous	LAMP3	NM_014398.3	18	16	15	183	81	23
Endogenous	LBP	NM_004139.2	24	7	9	14	33	19
Endogenous	LCK	NM_005356.2	40	24	49	701	298	97
Endogenous	LCN2	NM_005564.3	32	25	32	16	10	48
Endogenous	LCP1	NM_002298.4	436	471	145	2415	1467	299
Endogenous	LGALS3	NM_001177388.1	1215	1222	261	417	1426	1305
Endogenous	LIF	NM_002309.3	1620	63	14	197	64	23
Endogenous	LILRA1	NM_006863.1	10	13	17	28	32	31
Endogenous	LILRA4	NM_012276.3	5	7	8	38	24	21
Endogenous	LILRA5	NM_181879.2	107	27	11	76	39	18
Endogenous	LILRB1	NM_001081637.1	24	61	21	151	154	27
Endogenous	LILRB2	NM_005874.1	143	237	58	362	115	30
Endogenous	LILRB3	NM_006864.2	77	67	9	74	29	13
Endogenous	LRP1	NM_002332.2	992	2145	405	405	1303	1078
Endogenous	LRRN3	NM_001099660.1	41	98	36	93	67	29
Endogenous	LTA	NM_000595.2	9	19	19	131	57	19
Endogenous	LTB	NM_002341.1	35	26	88	3079	866	43
Endogenous	LTBR	NM_002342.1	674	721	135	308	349	511
Endogenous	LTF	NM_002343.2	29	23	649	2553	77	2694
Endogenous	LTK	NM_001135685.1	14	210	22	48	34	30
Endogenous	LY86	NM_004271.3	27	56	10	128	96	39
Endogenous	LY9	NM_001033667.1	24	25	31	546	273	48
Endogenous	LY96	NM_015364.2	107	172	44	128	140	79
Endogenous	LYN	NM_002350.1	38	122	22	131	125	58
Endogenous	MAF	NM_005360.4	273	690	84	300	490	209
Endogenous	MAGEA1	NM_004988.4	9	6	7	9	10	16
Endogenous	MAGEA12	NM_001166386.1	8	10	5	6	13	17
Endogenous	MAGEA3	NM_005362.3	15	23	14	12	18	23
Endogenous	MAGEA4	NM_001011548.1	4	8	1	11	14	15
Endogenous	MAGEB2	NM_002364.4	13	15	9	18	16	24
Endogenous	MAGEC1	NM_005462.4	16	14	11	9	6	18
Endogenous	MAGEC2	NM_016249.3	12	17	14	12	17	24
Endogenous	MAP2K1	NM_002755.2	226	360	47	288	257	152
Endogenous	MAP2K2	NM_030662.2	525	1298	324	1194	695	771
Endogenous	MAP2K4	NM_003010.2	69	224	39	130	115	124
Endogenous	MAP3K1	NM_005921.1	157	505	217	1135	578	599
Endogenous	MAP3K5	NM_005923.3	477	210	140	592	664	399
Endogenous	MAP3K7	NM_145333.1	222	521	144	544	322	396
Endogenous	MAP4K2	NM_004579.2	85	266	64	480	191	101
Endogenous	MAPK1	NM_138957.2	296	362	91	407	433	367
Endogenous	MAPK11	NM_002751.5	58	61	12	63	122	106
Endogenous	MAPK14	NM_001315.1	538	1252	245	799	603	543
Endogenous	MAPK3	NM_001040056.1	308	993	115	396	513	495
Endogenous	MAPK8	NM_002750.2	95	194	57	173	170	228
Endogenous	MAPKAPK2	NM_004759.3	480	314	107	507	370	263
Endogenous	MARCO	NM_006770.3	44	41	21	597	1370	40
Endogenous	MASP1	NM_139125.3	112	24	12	14	31	32
Endogenous	MASP2	NM_139208.1	14	14	14	17	26	30
Endogenous	MAVS	NM_020746.3	194	564	107	489	498	494
Endogenous	MBL2	NM_000242.2	10	9	11	10	10	11
Endogenous	MCAM	NM_006500.2	1189	1359	41	123	609	257
Endogenous	MEF2C	NM_002397.3	266	856	104	687	656	345
Endogenous	MEFV	NM_000243.2	27	26	9	25	10	16
Endogenous	MERTK	NM_006343.2	213	286	61	236	307	236
Endogenous	MFGE8	NM_001114614.1	9571	1657	1512	951	840	6125
Endogenous	MICA	NM_000247.1	82	107	130	244	124	192
Endogenous	MICB	NM_005931.3	53	46	23	215	119	43
Endogenous	MIF	NM_002415.1	1018	2209	389	1957	444	725
Endogenous	MME	NM_000902.2	68	496	44	35	273	187
Endogenous	MNX1	NM_005515.3	2	4	8	12	5	10
Endogenous	MPPED1	NM_001044370.1	13	13	15	22	15	38
Endogenous	MR1	NM_001531.2	17	57	20	59	70	73
Endogenous	MRC1	NM_002438.2	471	868	42	190	709	176
Endogenous	MS4A1	NM_152866.2	11	19	13	2632	1001	13
Endogenous	MS4A2	NM_000139.3	29	29	26	24	22	38
Endogenous	MSR1	NM_002445.3	253	220	43	137	91	73
Endogenous	MST1R	NM_002447.1	12	23	55	87	31	95
Endogenous	MUC1	NM_001018017.1	168	60	125	520	17	168
Endogenous	MX1	NM_002462.2	1108	1285	1779	2944	2876	828
Endogenous	MYD88	NM_002468.3	288	436	119	468	336	203
Endogenous	NCAM1	NM_000615.5	100	24	37	53	95	102
Endogenous	NCF4	NM_000631.4	147	264	32	240	165	70
Endogenous	NCR1	NM_004829.5	33	33	14	48	31	23
Endogenous	NEFL	NM_006158.3	6	21	16	20	17	29
Endogenous	NFATC1	NM_172389.1	250	94	54	469	210	138
Endogenous	NFATC2	NM_012340.3	953	623	149	1007	403	248
Endogenous	NFATC3	NM_004555.2	92	268	73	453	351	252
Endogenous	NFATC4	NM_001136022.2	258	642	275	423	202	337
Endogenous	NFKB1	NM_003998.2	64	97	25	132	126	89
Endogenous	NFKB2	NM_002502.2	460	461	185	1051	704	372
Endogenous	NFKBIA	NM_020529.1	6061	2366	353	2905	2219	936
Endogenous	NLRC5	NM_032206.4	153	111	137	997	488	222
Endogenous	NLRP3	NM_001079821.2	68	76	17	116	61	26
Endogenous	NOD1	NM_006092.1	146	476	77	229	206	214
Endogenous	NOD2	NM_022162.1	20	39	26	85	29	21
Endogenous	NOS2A	NM_153292.1	16	40	9	22	28	11
Endogenous	NOTCH1	NM_017617.3	231	277	88	326	333	291
Endogenous	NRP1	NM_003873.5	1214	4193	453	1058	2385	1309
Endogenous	NT5E	NM_002526.2	587	276	81	126	292	176
Endogenous	NUP107	NM_020401.2	119	323	138	410	264	375
Endogenous	OAS3	NM_006187.2	283	323	236	467	609	238
Endogenous	OSM	NM_020530.4	62	69	15	51	41	36
Endogenous	PASD1	NM_173493.2	7	11	8	16	17	28
Endogenous	PAX5	NM_016734.1	11	9	9	556	176	22
Endogenous	PBK	NM_018492.2	4	26	5	29	10	15
Endogenous	PDCD1	NM_005018.1	16	9	13	83	18	13
Endogenous	PDCD1LG2	NM_025239.3	43	75	15	60	148	81
Endogenous	PDGFC	NM_016205.2	142	199	61	76	236	240
Endogenous	PDGFRB	NM_002609.3	617	1611	278	459	767	1054
Endogenous	PECAM1	NM_000442.3	1496	7586	245	1115	1730	816
Endogenous	PIK3CD	NM_005026.3	75	155	78	715	385	121
Endogenous	PIK3CG	NM_002649.2	53	92	54	511	219	64
Endogenous	PIN1	NM_006221.2	160	314	65	344	200	148
Endogenous	PLA2G1B	NM_000928.2	13	15	7	14	10	45
Endogenous	PLA2G6	NM_001004426.1	74	164	93	298	195	195
Endogenous	PLAU	NM_002658.2	331	567	97	237	182	180
Endogenous	PLAUR	NM_001005376.1	278	118	24	194	92	56
Endogenous	PMCH	NM_002674.2	7	15	10	9	12	15
Endogenous	PNMA1	NM_006029.4	320	230	41	189	254	189
Endogenous	POU2AF1	NM_006235.2	4	8	6	188	157	35
Endogenous	POU2F2	NM_002698.2	29	115	44	345	160	57
Endogenous	PPARG	NM_015869.3	35	340	29	57	568	189
Endogenous	PPBP	NM_002704.2	94	302	13	28	23	23
Endogenous	PRAME	NM_006115.3	35	56	28	65	23	20
Endogenous	PRF1	NM_005041.3	171	53	34	226	160	89
Endogenous	PRG2	NM_002728.4	7946	82560	26	52	22	44
Endogenous	PRKCD	NM_006254.3	188	459	169	863	352	163
Endogenous	PRKCE	NM_005400.2	44	163	47	111	66	73
Endogenous	PRM1	NM_002761.2	12	15	9	12	12	14
Endogenous	PSEN1	NM_000021.2	154	513	93	362	269	231
Endogenous	PSEN2	NM_000447.2	138	218	86	243	245	152
Endogenous	PSMB10	NM_002801.2	133	305	114	765	400	224
Endogenous	PSMB7	NM_002799.2	386	1055	208	693	568	605
Endogenous	PSMB8	NM_004159.4	303	370	199	891	745	554
Endogenous	PSMB9	NM_002800.4	194	150	187	1029	636	283
Endogenous	PSMD7	NM_002811.3	618	982	122	508	399	335
Endogenous	PTGDR2	NM_004778.1	12	18	12	7	22	20
Endogenous	PTGS2	NM_000963.1	144	77	10	128	340	43
Endogenous	PTPRC	NM_080921.3	175	238	88	1248	428	131
Endogenous	PVR	NM_006505.3	511	505	54	144	110	144
Endogenous	PYCARD	NM_013258.3	30	52	35	125	45	47
Endogenous	RAG1	NM_000448.2	12	45	15	14	25	45
Endogenous	REL	NM_002908.2	313	209	60	897	478	222
Endogenous	RELA	NM_021975.2	121	170	62	187	110	147
Endogenous	RELB	NM_006509.2	124	100	36	254	153	76
Endogenous	REPS1	NM_001128617.2	174	381	123	449	257	299
Endogenous	RIPK2	NM_003821.5	144	129	32	125	96	85
Endogenous	ROPN1	NM_017578.2	6	17	11	14	13	24
Endogenous	RORA	NM_134261.2	428	182	109	463	227	255
Endogenous	RORC	NM_001001523.1	10	15	56	148	14	118
Endogenous	RPS6	NM_001010.2	8630	11612	4556	20065	7744	14573
Endogenous	RRAD	NM_004165.1	102	136	11	12	20	18
Endogenous	RUNX1	NM_001754.4	246	223	238	380	128	402
Endogenous	RUNX3	NM_004350.1	78	25	58	863	292	107
Endogenous	S100A12	NM_005621.1	39	18	7	6	9	15
Endogenous	S100A7	NM_002963.2	16	34	9	4	10	26
Endogenous	S100A8	NM_002964.3	283	227	7	22	27	23
Endogenous	S100B	NM_006272.1	9	8	44	83	1077	253
Endogenous	SAA1	NM_199161.1	44	37	205	100	1984	910
Endogenous	SBNO2	NM_014963.2	538	465	178	943	223	267
Endogenous	SELE	NM_000450.2	90	16	8	25	36	28
Endogenous	SELL	NR_029467.1	60	37	30	1207	670	34
Endogenous	SELPLG	NM_001206609.1	68	80	22	238	142	58
Endogenous	SEMG1	NM_003007.2	11	14	11	11	28	45
Endogenous	SERPINB2	NM_002575.1	29	129	6	13	20	18
Endogenous	SERPING1	NM_000062.2	3299	1668	686	1021	2732	2493
Endogenous	SH2B2	NM_020979.3	50	94	36	112	62	43
Endogenous	SH2D1A	NM_001114937.2	14	8	21	147	80	25
Endogenous	SH2D1B	NM_053282.4	24	23	11	37	32	14
Endogenous	SIGIRR	NM_021805.2	79	167	120	668	129	143
Endogenous	SIGLEC1	NM_023068.3	410	973	128	560	1057	107
Endogenous	SLAMF1	NM_003037.2	163	157	60	394	81	20
Endogenous	SLAMF6	NM_001184714.1	13	24	23	95	70	23
Endogenous	SLAMF7	NM_021181.3	21	12	31	117	263	242
Endogenous	SLC11A1	NM_000578.2	195	173	18	48	23	33
Endogenous	SMAD2	NM_005901.5	234	336	101	321	353	456
Endogenous	SMAD3	NM_005902.3	521	831	194	805	570	562
Endogenous	SMPD3	NM_018667.3	38	59	29	77	21	14
Endogenous	SOCS1	NM_003745.1	68	200	32	242	97	63
Endogenous	SPA17	NM_017425.3	54	50	26	122	42	54
Endogenous	SPACA3	NM_173847.3	9	20	12	14	14	20
Endogenous	SPANXB1	NM_032461.2	7	7	6	13	5	8
Endogenous	SPINK5	NM_006846.3	16	64	18	16	19	27
Endogenous	SPN	NM_003123.3	20	7	33	321	94	38
Endogenous	SPO11	NM_198265.1	8	13	7	13	20	7
Endogenous	SPP1	NM_000582.2	716	3311	58	78	42	103
Endogenous	SSX1	NM_005635.2	5	9	3	6	19	19
Endogenous	SSX4	NM_005636.3	3	9	8	8	8	14
Endogenous	ST6GAL1	NM_003032.2	173	318	73	1069	1065	355
Endogenous	STAT1	NM_007315.2	252	367	363	1591	1524	462
Endogenous	STAT2	NM_005419.2	825	1488	1092	1879	1253	992
Endogenous	STAT3	NM_139276.2	2543	2314	558	2399	1838	1977
Endogenous	STAT4	NM_003151.2	106	37	54	379	110	70
Endogenous	STAT5B	NM_012448.3	231	905	124	441	560	464
Endogenous	STAT6	NM_003153.3	1239	1896	848	3614	1601	1611
Endogenous	SYCP1	NM_003176.2	11	13	11	8	19	17
Endogenous	SYK	NM_003177.3	91	243	30	496	276	94
Endogenous	SYT17	NM_016524.2	10	40	16	49	23	29
Endogenous	TAB1	NM_153497.2	152	360	177	388	200	364
Endogenous	TAL1	NM_003189.2	90	179	25	107	92	62
Endogenous	TANK	NM_004180.2	337	861	358	1030	624	1133
Endogenous	TAP1	NM_000593.5	242	273	156	723	199	111
Endogenous	TAP2	NM_000544.3	198	228	214	782	353	212
Endogenous	TAPBP	NM_003190.4	693	1002	393	2187	749	744
Endogenous	TARP	NM_001003799.1	46	38	70	265	157	180
Endogenous	TBK1	NM_013254.2	190	682	104	329	207	197
Endogenous	TBX21	NM_013351.1	28	26	37	130	64	54
Endogenous	TCF7	NM_003202.2	40	62	67	1319	488	160
Endogenous	TFE3	NM_006521.3	29	38	15	30	111	87
Endogenous	TFEB	NM_007162.2	51	178	32	136	101	64
Endogenous	TFRC	NM_003234.1	818	1933	65	499	501	264
Endogenous	TGFB1	NM_000660.3	755	1656	257	1348	591	258
Endogenous	TGFB2	NM_003238.2	196	240	29	55	27	65
Endogenous	THBD	NM_000361.2	984	815	55	942	920	167
Endogenous	THBS1	NM_003246.2	13434	3128	225	1980	1613	702
Endogenous	THY1	NM_006288.2	1140	244	183	183	239	184
Endogenous	TICAM1	NM_014261.1	114	160	44	172	107	109
Endogenous	TICAM2	NM_021649.4	46	78	23	51	78	74
Endogenous	TIGIT	NM_173799.2	27	18	27	210	102	40
Endogenous	TIRAP	NM_148910.2	102	186	91	218	89	76
Endogenous	TLR1	NM_003263.3	93	232	89	391	288	166
Endogenous	TLR10	NM_030956.2	44	42	52	273	186	58
Endogenous	TLR2	NM_003264.3	191	287	73	195	99	138
Endogenous	TLR3	NM_003265.2	18	189	15	40	117	115
Endogenous	TLR4	NM_138554.2	411	609	95	313	552	171
Endogenous	TLR5	NM_003268.3	19	41	21	41	51	76
Endogenous	TLR6	NM_006068.2	22	43	25	172	150	55
Endogenous	TLR7	NM_016562.3	23	79	23	76	59	40
Endogenous	TLR8	NM_016610.2	19	58	22	44	39	35
Endogenous	TLR9	NM_017442.2	23	27	27	106	84	49
Endogenous	TMEFF2	NM_016192.2	16	17	13	14	26	41
Endogenous	TNF	NM_000594.2	52	66	28	135	64	21
Endogenous	TNFAIP3	NM_006290.2	2029	621	135	2073	966	148
Endogenous	TNFRSF10B	NM_003842.3	143	102	49	227	113	124
Endogenous	TNFRSF10C	NM_003841.3	83	135	24	41	31	19
Endogenous	TNFRSF11A	NM_003839.2	46	101	24	80	140	101
Endogenous	TNFRSF11B	NM_002546.2	29	9	11	60	19	25
Endogenous	TNFRSF12A	NM_016639.1	148	104	26	19	12	14
Endogenous	TNFRSF13B	NM_012452.2	3	9	11	335	142	38
Endogenous	TNFRSF13C	NM_052945.3	7	22	24	968	418	25
Endogenous	TNFRSF14	NM_003820.2	146	395	211	956	676	584
Endogenous	TNFRSF17	NM_001192.2	25	15	41	160	74	43
Endogenous	TNFRSF18	NM_004195.2	37	29	26	158	36	29
Endogenous	TNFRSF1A	NM_001065.2	805	1190	211	700	862	594
Endogenous	TNFRSF1B	NM_001066.2	275	489	55	536	562	234
Endogenous	TNFRSF4	NM_003327.2	19	63	20	104	32	29
Endogenous	TNFRSF8	NM_152942.2	41	19	13	37	59	46
Endogenous	TNFRSF9	NM_001561.4	22	17	29	129	78	31
Endogenous	TNFSF10	NM_003810.2	215	1417	760	1329	1094	1280
Endogenous	TNFSF11	NM_003701.2	5	18	14	58	91	35
Endogenous	TNFSF12	NM_003809.2	306	329	107	385	594	411
Endogenous	TNFSF13	NM_003808.3	47	52	24	100	100	112
Endogenous	TNFSF13B	NM_006573.4	46	106	34	200	103	46
Endogenous	TNFSF14	NM_003807.3	62	11	26	85	43	44
Endogenous	TNFSF15	NM_001204344.1	30	223	30	24	27	68
Endogenous	TNFSF18	NM_005092.2	13	14	3	16	15	19
Endogenous	TNFSF4	NM_003326.2	26	36	24	58	58	58
Endogenous	TNFSF8	NM_001244.3	18	22	9	93	65	47
Endogenous	TOLLIP	NM_019009.2	223	387	101	340	311	315
Endogenous	TP53	NM_000546.2	216	447	114	528	277	345
Endogenous	TPSAB1	NM_003294.3	254	100	210	496	157	62
Endogenous	TPTE	NM_199259.2	21	36	23	27	18	25
Endogenous	TRAF2	NM_021138.3	108	374	119	465	236	179
Endogenous	TRAF3	NM_145725.1	177	223	82	549	370	161
Endogenous	TRAF6	NM_145803.1	172	232	71	241	197	194
Endogenous	TREM1	NM_018643.3	95	77	11	47	25	17
Endogenous	TREM2	NM_018965.3	18	21	11	22	15	34
Endogenous	TTK	NM_003318.3	9	59	12	37	17	32
Endogenous	TXK	NM_003328.1	12	25	10	44	33	17
Endogenous	TXNIP	NM_006472.1	5101	8316	2557	10892	18008	8198
Endogenous	TYK2	NM_003331.3	133	333	81	505	307	310
Endogenous	UBC	NM_021009.3	49504	29366	3655	18333	16343	8011
Endogenous	ULBP2	NM_025217.2	15	29	7	14	15	24
Endogenous	USP9Y	NM_004654.3	6	19	8	16	15	19
Endogenous	VCAM1	NM_001078.3	321	268	54	751	1224	178
Endogenous	VEGFA	NM_001025366.1	1329	539	153	629	904	278
Endogenous	VEGFC	NM_005429.2	276	314	46	141	188	107
Endogenous	XCL2	NM_003175.3	31	23	17	49	96	61
Endogenous	XCR1	NM_005283.2	22	83	16	42	33	46
Endogenous	YTHDF2	NM_001172828.1	165	518	81	549	205	231
Endogenous	ZAP70	NM_001079.3	65	42	161	1305	315	152
Endogenous	ZNF205	NM_001031686.1	29	77	29	62	52	76
Housekeeping	ABCF1	NM_001090.2	188	453	72	269	210	208
Housekeeping	AGK	NM_018238.3	84	138	57	165	119	121
Housekeeping	ALAS1	NM_000688.4	114	326	33	153	192	159
Housekeeping	AMMECR1L	NM_001199140.1	261	422	108	396	289	259
Housekeeping	CC2D1B	NM_032449.2	13	27	17	54	50	61
Housekeeping	CNOT10	NM_001256741.1	80	158	80	261	196	192
Housekeeping	CNOT4	NM_001190848.1	192	399	112	320	337	317
Housekeeping	COG7	NM_153603.3	219	448	205	507	220	332
Housekeeping	DDX50	NM_024045.1	131	254	86	308	276	290
Housekeeping	DHX16	NM_001164239.1	113	248	78	218	147	173
Housekeeping	DNAJC14	NM_032364.5	84	140	42	183	96	111
Housekeeping	EDC3	NM_001142443.1	218	587	213	636	308	393
Housekeeping	EIF2B4	NM_172195.3	172	333	114	294	312	353
Housekeeping	ERCC3	NM_000122.1	102	203	114	263	193	251
Housekeeping	FCF1	NM_015962.4	547	1167	292	1200	733	1072
Housekeeping	G6PD	NM_000402.2	207	244	79	354	354	205
Housekeeping	GPATCH3	NM_022078.2	45	88	37	89	169	283
Housekeeping	GUSB	NM_000181.1	143	400	97	311	159	156
Housekeeping	HDAC3	NM_003883.2	111	247	70	227	127	183
Housekeeping	HPRT1	NM_000194.1	147	178	51	224	150	216
Housekeeping	MRPS5	NM_031902.3	291	507	140	439	439	406
Housekeeping	MTMR14	NM_022485.3	120	449	118	506	299	265
Housekeeping	NOL7	NM_016167.3	134	246	37	224	208	210
Housekeeping	NUBP1	NM_001278506.1	24	67	23	79	57	62
Housekeeping	POLR2A	NM_000937.2	539	974	337	1627	909	874
Housekeeping	PPIA	NM_021130.2	102	300	74	454	209	315
Housekeeping	PRPF38A	NM_032864.3	99	284	70	296	335	427
Housekeeping	SAP130	NM_024545.3	75	303	58	223	186	165
Housekeeping	SDHA	NM_004168.1	191	580	174	502	451	501
Housekeeping	SF3A3	NM_006802.2	362	551	173	629	447	531
Housekeeping	TBP	NM_001172085.1	70	201	74	234	173	201
Housekeeping	TLK2	NM_006852.2	176	383	84	340	301	270
Housekeeping	TMUB2	NM_024107.2	132	430	97	328	341	372
Housekeeping	TRIM39	NM_021253.3	31	69	30	84	65	87
Housekeeping	TUBB	NM_178014.2	227	838	159	686	701	818
Housekeeping	USP39	NM_001256725.1	34	108	19	91	119	100
Housekeeping	ZC3H14	NM_001160103.1	186	416	99	338	286	432
Housekeeping	ZKSCAN5	NM_014569.3	20	45	5	39	44	39
Housekeeping	ZNF143	NM_003442.5	93	211	54	191	204	181
Housekeeping	ZNF346	NM_012279.2	54	80	45	114	107	148

## Sheet: Normalized Data
	Uterus	Placenta	Breast Tumor	Lymph node Tumor	Lymph node Normal	Breast Normal	Mean normalized counts	Note
CCL24	6.07	1.56	12.14	2.91	9.34	7.52	6.59	excluded
IFNA1	7.59	5.45	9.71	6.54	8.41	9.19	7.815	excluded
MNX1	3.04	3.11	19.42	8.72	4.67	8.35	7.885	excluded
MAGEA4	6.07	6.23	2.43	7.99	13.07	12.53	8.05333	excluded
CCL27	10.62	7.78	7.28	5.81	8.41	9.19	8.18167	excluded
SPANXB1	10.62	5.45	14.56	9.44	4.67	6.68	8.57	excluded
KIR_Activating_Subgroup_1	9.11	9.34	9.71	5.81	7.47	11.7	8.85667	excluded
IFNB1	3.04	11.67	7.28	5.81	11.21	14.2	8.86833	excluded
CSF2	9.11	10.9	14.56	4.36	8.41	8.35	9.28167	excluded
SSX4	4.55	7	19.42	5.81	7.47	11.7	9.325	excluded
CCR9	3.04	4.67	14.56	10.17	10.27	15.04	9.625	excluded
IL5	7.59	6.23	19.42	6.54	7.47	10.86	9.685	excluded
KIR_Inhibiting_Subgroup_2	13.66	3.89	7.28	6.54	15.88	10.86	9.685	excluded
IL17A	9.11	5.45	12.14	1.45	14.94	16.71	9.96667	excluded
SSX1	7.59	7	7.28	4.36	17.74	15.87	9.97333	excluded
IL13RA2	15.18	8.56	16.99	3.63	6.54	11.7	10.4333	excluded
MAGEA12	12.14	7.78	12.14	4.36	12.14	14.2	10.46	excluded
CTCFL	4.55	10.12	16.99	5.09	11.21	15.04	10.5	excluded
C8A	6.07	10.12	16.99	4.36	13.07	12.53	10.5233	excluded
MAGEA1	13.66	4.67	16.99	6.54	9.34	13.37	10.7617	excluded
IFNA8	10.62	5.45	9.71	2.18	15.88	21.72	10.9267	excluded
IL27	7.59	17.12	16.99	6.54	11.21	7.52	11.1617	excluded
IL9	16.7	9.34	19.42	5.09	8.41	14.2	12.1933	excluded
SPO11	12.14	10.12	16.99	9.44	18.68	5.85	12.2033	excluded
IL23R	10.62	7	21.84	6.54	7.47	20.88	12.3917	excluded
MBL2	15.18	7	26.7	7.26	9.34	9.19	12.445	excluded
CTAGE1	4.55	8.56	21.84	9.44	19.61	10.86	12.4767	excluded
KIR3DL2	13.66	8.56	21.84	7.99	13.07	10.02	12.5233	excluded
CCL1	7.59	10.12	24.27	4.36	14.94	14.2	12.58	excluded
PMCH	10.62	11.67	24.27	6.54	11.21	12.53	12.8067	excluded
CD1B	10.62	2.33	21.84	18.16	15.88	8.35	12.8633	excluded
IFNA17	12.14	14.01	14.56	11.62	13.07	12.53	12.9883	excluded
CLEC5A	22.77	14.79	14.56	8.72	9.34	8.35	13.0883	excluded
TNFSF18	19.73	10.9	7.28	11.62	14.01	15.87	13.235	excluded
PBK	6.07	20.24	12.14	21.07	9.34	12.53	13.565	excluded
IFNA2	15.18	14.79	16.99	10.17	10.27	15.87	13.8783	excluded
PRM1	18.21	11.67	21.84	8.72	11.21	11.7	13.8917	excluded
HAMP	18.21	9.34	12.14	10.17	13.07	20.88	13.9683	excluded
F12	15.18	7	19.42	19.62	4.67	18.38	14.045	excluded
IL25	15.18	10.9	19.42	7.26	16.81	15.04	14.1017	excluded
USP9Y	9.11	14.79	19.42	11.62	14.01	15.87	14.1367	excluded
IFNL2	7.59	9.34	21.84	15.98	12.14	18.38	14.2117	excluded
CRP	12.14	7.78	24.27	6.54	14.94	20.88	14.425	excluded
MAGEC1	24.28	10.9	26.7	6.54	5.6	15.04	14.8433	excluded
IL4	10.62	5.45	21.84	11.62	21.48	18.38	14.8983	excluded
PASD1	10.62	8.56	19.42	11.62	15.88	23.39	14.915	excluded
KIR3DL3	4.55	13.23	31.55	8.72	10.27	21.72	15.0067	excluded
HLA-DRB4	13.66	4.67	21.84	9.44	19.61	21.72	15.1567	excluded
IL17F	15.18	10.12	24.27	13.08	16.81	11.7	15.1933	excluded
SYCP1	16.7	10.12	26.7	5.81	17.74	14.2	15.2117	excluded
ROPN1	9.11	13.23	26.7	10.17	12.14	20.05	15.2333	excluded
KIR3DL1	28.84	16.34	9.71	9.44	13.07	15.87	15.545	excluded
CCL15	18.21	18.68	9.71	9.44	24.28	13.37	15.615	excluded
CCL11	30.35	10.9	19.42	8.72	9.34	15.04	15.6283	excluded
CLEC6A	15.18	7.78	26.7	8.72	13.07	22.56	15.6683	excluded
C4BPA	9.11	10.9	33.98	11.62	10.27	20.05	15.9883	excluded
C8B	30.35	9.34	16.99	9.44	18.68	11.7	16.0833	excluded
CCL23	36.43	7.78	19.42	8.72	10.27	14.2	16.1367	excluded
EOMES	9.11	9.34	26.7	26.88	14.01	10.86	16.15	excluded
IRGM	16.7	8.56	14.56	23.25	20.55	13.37	16.165	excluded
SPACA3	13.66	15.57	29.13	10.17	13.07	16.71	16.385	excluded
IL1RL2	15.18	6.23	16.99	10.9	14.01	35.09	16.4	excluded
IL21	12.14	14.79	16.99	24.7	13.07	16.71	16.4	excluded
CCL7	24.28	13.23	24.27	7.26	11.21	18.38	16.4383	excluded
IL2	21.25	10.9	21.84	14.53	14.94	15.87	16.555	excluded
ARG1	22.77	10.12	21.84	6.54	16.81	21.72	16.6333	excluded
LILRA4	7.59	5.45	19.42	27.61	22.41	17.54	16.67	excluded
IL12B	13.66	8.56	33.98	15.26	17.74	10.86	16.6767	excluded
IL3	15.18	12.45	31.55	9.44	14.01	17.54	16.695	excluded
IGLL1	7.59	12.45	38.83	13.8	14.01	14.2	16.8133	excluded
CAMP	22.77	10.12	19.42	23.25	14.01	11.7	16.8783	excluded
MAGEB2	19.73	11.67	21.84	13.08	14.94	20.05	16.885	excluded
CEACAM8	12.14	9.34	29.13	17.44	18.68	15.87	17.1	excluded
IL24	19.73	12.45	29.13	8.72	13.07	20.05	17.1917	excluded
PTGDR2	18.21	14.01	29.13	5.09	20.55	16.71	17.2833	excluded
IL17B	16.7	14.79	31.55	8.72	10.27	23.39	17.57	excluded
PLA2G1B	19.73	11.67	16.99	10.17	9.34	37.59	17.5817	excluded
CSF3	54.64	4.67	14.56	11.62	9.34	10.86	17.615	excluded
CD1A	16.7	9.34	24.27	14.53	23.35	17.54	17.6217	excluded
IL22	19.73	10.12	24.27	14.53	11.21	25.9	17.6267	excluded
CASP10	18.21	19.46	26.7	14.53	15.88	11.7	17.7467	excluded
S100A7	24.28	26.46	21.84	2.91	9.34	21.72	17.7583	excluded
ULBP2	22.77	22.57	16.99	10.17	14.01	20.05	17.76	excluded
CXCL6	7.59	14.01	36.41	18.89	14.94	15.04	17.8133	excluded
AMBP	7.59	7.78	41.26	10.9	18.68	21.72	17.9883	excluded
CCR3	15.18	16.34	33.98	11.62	14.94	16.71	18.1283	excluded
MAGEC2	18.21	13.23	33.98	8.72	15.88	20.05	18.345	excluded
CD70	12.14	10.12	31.55	28.33	12.14	17.54	18.6367	excluded
S100A12	59.19	14.01	16.99	4.36	8.41	12.53	19.2483	excluded
IL19	21.25	14.79	36.41	10.17	18.68	14.2	19.25	excluded
NEFL	9.11	16.34	38.83	14.53	15.88	24.23	19.82	excluded
MAGEA3	22.77	17.9	33.98	8.72	16.81	19.21	19.8983	excluded
CD1E	12.14	10.9	31.55	28.33	18.68	18.38	19.9967	excluded
LBP	36.43	5.45	21.84	10.17	30.82	15.87	20.0967	excluded
KLRF1	22.77	11.67	9.71	26.88	35.49	14.2	20.12	excluded
CCL25	21.25	13.23	38.83	13.8	15.88	18.38	20.2283	excluded
IL1A	22.77	21.01	31.55	15.98	15.88	14.2	20.2317	excluded
IL26	13.66	12.45	33.98	11.62	18.68	33.42	20.635	excluded
MEFV	40.98	20.24	21.84	18.16	9.34	13.37	20.655	excluded
SEMG1	16.7	10.9	26.7	7.99	26.15	37.59	21.005	excluded
MASP2	21.25	10.9	33.98	12.35	24.28	25.06	21.3033	excluded
MPPED1	19.73	10.12	36.41	15.98	14.01	31.74	21.3317	excluded
NOS2A	24.28	31.13	21.84	15.98	26.15	9.19	21.4283	excluded
TREM2	27.32	16.34	26.7	15.98	14.01	28.4	21.4583	excluded
C9	16.7	24.13	31.55	12.35	20.55	24.23	21.585	excluded
CT45A1	16.7	19.46	41.26	20.34	18.68	16.71	22.1917	excluded
CD244	18.21	7.78	16.99	27.61	41.09	25.9	22.93	excluded
TMEFF2	24.28	13.23	31.55	10.17	24.28	34.25	22.96	excluded
IFNA7	13.66	19.46	58.25	12.35	15.88	19.21	23.135	excluded
TXK	18.21	19.46	24.27	31.97	30.82	14.2	23.155	excluded
ELANE	30.35	14.79	33.98	13.08	19.61	30.07	23.6467	excluded
LILRA1	15.18	10.12	41.26	20.34	29.89	25.9	23.7817	excluded
IL22RA1	22.77	17.9	58.25	10.9	11.21	22.56	23.9317	excluded
DEFB1	24.28	17.9	21.84	12.35	30.82	36.76	23.9917	excluded
KLRG1	10.62	10.9	24.27	36.32	49.5	12.53	24.0233	excluded
IL22RA2	28.84	11.67	24.27	19.62	28.02	36.76	24.8633	excluded
KIR_Activating_Subgroup_2	24.28	12.45	48.54	10.9	19.61	33.42	24.8667	excluded
SH2D1B	36.43	17.9	26.7	26.88	29.89	11.7	24.9167	excluded
PDCD1	24.28	7	31.55	60.3	16.81	10.86	25.1333	excluded
CXCL5	13.66	4.67	9.71	37.78	69.11	19.21	25.69	excluded
CMA1	27.32	13.23	26.7	15.98	39.22	31.74	25.6983	excluded
CD160	15.18	8.56	26.7	37.05	52.3	16.71	26.0833	excluded
IL7	24.28	10.12	24.27	26.15	42.96	29.24	26.17	excluded
IL23A	39.46	16.34	29.13	27.61	25.22	20.05	26.3017	excluded
TTK	13.66	45.92	29.13	26.88	15.88	26.73	26.3667	excluded
AICDA	24.28	22.57	29.13	26.15	32.69	23.39	26.3683	excluded
CEACAM6	9.11	7.78	29.13	83.55	11.21	18.38	26.5267	excluded
FCGR1A	25.8	40.47	26.7	10.17	21.48	35.09	26.6183	excluded
TNFRSF11B	44.01	7	26.7	43.59	17.74	20.88	26.6533	excluded
CCL16	42.5	10.12	31.55	13.8	37.36	25.06	26.7317	excluded
RAG1	18.21	35.02	36.41	10.17	23.35	37.59	26.7917	excluded
CXCR2	48.57	39.69	21.84	7.26	22.41	21.72	26.915	excluded
GZMH	31.87	10.9	41.26	26.15	23.35	28.4	26.9883	excluded
ATM	16.7	17.9	36.41	46.5	26.15	20.88	27.4233	excluded
SYT17	15.18	31.13	38.83	35.6	21.48	24.23	27.7417	excluded
FPR2	44.01	49.03	29.13	19.62	15.88	11.7	28.2283	excluded
FUT7	13.66	16.34	33.98	49.4	42.03	14.2	28.2683	excluded
SPINK5	24.28	49.81	43.69	11.62	17.74	22.56	28.2833	excluded
IL11	34.91	27.24	53.4	5.81	23.35	25.9	28.435	excluded
CTAG1B	33.39	14.01	53.4	13.08	26.15	30.91	28.49	excluded
CCL22	10.62	8.56	31.55	55.94	34.55	30.07	28.5483	excluded
KLRD1	22.77	19.46	26.7	30.51	34.55	37.59	28.5967	excluded
TPTE	31.87	28.02	55.82	19.62	16.81	20.88	28.8367	excluded
IL5RA	28.84	24.91	58.25	25.43	19.61	16.71	28.9583	excluded
BAGE	19.73	27.24	53.4	13.8	26.15	34.25	29.095	excluded
CLU	48.57	8.56	43.69	13.08	14.94	48.45	29.5483	excluded
DDX43	18.21	74.72	26.7	15.26	14.94	27.57	29.5667	excluded
CTSG	45.53	21.79	36.41	23.97	37.36	20.88	30.99
IL12A	36.43	18.68	53.4	25.43	19.61	34.25	31.3
BID	21.25	15.57	43.69	23.25	47.63	36.76	31.3583
CCL26	92.58	15.57	26.7	23.25	16.81	15.04	31.6583
IFNG	53.12	7.78	43.69	18.89	30.82	35.92	31.7033
NCR1	50.09	25.68	33.98	34.87	28.95	19.21	32.13
IL13	25.8	21.79	63.1	18.16	28.95	35.09	32.1483
DMBT1	36.43	17.12	60.68	18.16	32.69	28.4	32.2467
CCL20	54.64	25.68	21.84	40.68	28.02	23.39	32.375
CD207	15.18	15.57	41.26	66.11	22.41	34.25	32.4633
ARG2	22.77	24.13	48.54	14.53	62.57	24.23	32.795
IL17RB	18.21	14.01	72.81	39.23	16.81	35.92	32.8317
C8G	21.25	24.13	65.53	20.34	31.75	35.09	33.015
MS4A2	44.01	22.57	63.1	17.44	20.55	31.74	33.235
ATG12	42.5	77.83	16.99	19.62	28.02	16.71	33.6117
SERPINB2	44.01	100.4	14.56	9.44	18.68	15.04	33.6883
CCR4	42.5	17.9	38.83	64.66	23.35	15.04	33.7133
LCN2	48.57	19.46	77.67	11.62	9.34	40.1	34.46
CCR5	30.35	7.78	41.26	47.22	37.36	45.95	34.9867
FLT3	7.59	10.12	46.11	71.2	53.23	21.72	34.995
ICAM4	36.43	45.92	26.7	37.05	42.96	21.72	35.13
TNFSF11	7.59	14.01	33.98	42.14	84.99	29.24	35.325
CCL17	12.14	12.45	38.83	100.98	25.22	22.56	35.3633
CXCR1	54.64	21.79	72.81	18.16	20.55	24.23	35.3633
FCER1A	18.21	14.79	50.97	71.92	30.82	30.07	36.13
CD1D	24.28	11.67	43.69	48.67	70.98	17.54	36.1383
CHIT1	21.25	20.24	60.68	52.31	28.95	35.09	36.42
KIR_Inhibiting_Subgroup_1	53.12	24.13	87.38	29.06	15.88	9.19	36.46
TLR8	28.84	45.14	53.4	31.97	36.42	29.24	37.5017
CCR2	27.32	10.9	48.54	46.5	54.17	40.93	38.06
TNFRSF8	62.23	14.79	31.55	26.88	55.1	38.43	38.1633
NOD2	30.35	30.35	63.1	61.75	27.08	17.54	38.3617
FUT5	65.26	28.8	67.96	37.05	14.94	19.21	38.87
TNFSF8	27.32	17.12	21.84	67.56	60.7	39.26	38.9667
AIRE	24.28	11.67	43.69	42.86	87.79	24.23	39.0867
XCR1	33.39	64.6	38.83	30.51	30.82	38.43	39.43
LTA	13.66	14.79	46.11	95.17	53.23	15.87	39.805
CD1C	18.21	14.01	33.98	57.39	85.92	30.07	39.93
SELE	136.6	12.45	19.42	18.16	33.62	23.39	40.6067
IL1RAPL2	18.21	39.69	67.96	22.52	36.42	61.82	41.1033
SLAMF6	19.73	18.68	55.82	69.02	65.37	19.21	41.305
PRAME	53.12	43.59	67.96	47.22	21.48	16.71	41.68
IL12RB2	47.05	98.07	21.84	40.68	25.22	17.54	41.7333
FAS	75.89	13.23	53.4	27.61	43.89	36.76	41.7967
TLR5	28.84	31.91	50.97	29.79	47.63	63.49	42.105
CDK1	33.39	90.29	19.42	60.3	26.15	24.23	42.2967
F2RL1	34.91	56.82	67.96	21.79	22.41	50.12	42.335
CLEC4C	27.32	17.12	41.26	75.55	71.91	22.56	42.62
TNFRSF4	28.84	49.03	48.54	75.55	29.89	24.23	42.68
GAGE1	37.94	45.14	70.39	26.15	32.69	45.95	43.0433
SMPD3	57.67	45.92	70.39	55.94	19.61	11.7	43.5383
IL1R2	84.99	70.05	36.41	24.7	28.02	19.21	43.8967
TNFSF4	39.46	28.02	58.25	42.14	54.17	48.45	45.0817
FOXP3	31.87	14.01	70.39	104.61	25.22	25.9	45.3333
CCRL2	60.71	35.8	33.98	31.24	70.98	40.93	45.6067
IL18RAP	69.82	25.68	55.82	57.39	35.49	30.07	45.7117
CD3G	19.73	9.34	38.83	124.96	56.03	28.4	46.215
CD33	57.67	58.37	41.26	29.79	60.7	30.07	46.31
SH2D1A	21.25	6.23	50.97	106.79	74.71	20.88	46.805
CD2	25.8	5.45	58.25	111.15	50.43	30.07	46.8583
XCL2	47.05	17.9	41.26	35.6	89.66	50.96	47.0717
LILRB3	116.87	52.15	21.84	53.76	27.08	10.86	47.0933
MASP1	169.99	18.68	29.13	10.17	28.95	26.73	47.275
GZMM	21.25	13.23	48.54	127.86	49.5	25.06	47.5733
MR1	25.8	44.36	48.54	42.86	65.37	60.98	47.985
OSM	94.1	53.7	36.41	37.05	38.29	30.07	48.27
CXCL10	22.77	17.9	138.34	63.2	30.82	20.88	48.985
TLR7	34.91	61.49	55.82	55.21	55.1	33.42	49.325
TREM1	144.19	59.93	26.7	34.14	23.35	14.2	50.4183
LAMP3	27.32	12.45	36.41	132.95	75.65	19.21	50.665
TNFSF14	94.1	8.56	63.1	61.75	40.16	36.76	50.7383
TFE3	44.01	29.58	36.41	21.79	103.66	72.68	51.355
TNFRSF9	33.39	13.23	70.39	93.72	72.85	25.9	51.58
ITGA2B	106.24	77.83	55.82	32.69	17.74	19.21	51.5883
CD86	60.71	54.48	58.25	56.67	52.3	28.4	51.8017
IL3RA	59.19	24.91	38.83	47.95	97.13	43.44	51.9083
TNFRSF18	56.16	22.57	63.1	114.78	33.62	24.23	52.41
BATF	25.8	31.13	65.53	95.9	61.64	36.76	52.7933
LILRA5	162.4	21.01	26.7	55.21	36.42	15.04	52.7967
IL10	110.8	13.23	46.11	50.85	73.78	22.56	52.8883
TLR9	34.91	21.01	65.53	77.01	78.45	40.93	52.9733
IL1RN	185.16	35.8	33.98	31.24	13.07	19.21	53.0767
IL1B	39.46	43.59	31.55	88.63	103.66	12.53	53.2367
CREBBP	34.91	36.58	87.38	62.48	53.23	45.95	53.4217
LY86	40.98	43.59	24.27	92.99	89.66	32.58	54.0117
CD80	33.39	25.68	38.83	130.04	78.45	20.05	54.4067
LTK	21.25	163.45	53.4	34.87	31.75	25.06	54.9633
RRAD	154.81	105.85	26.7	8.72	18.68	15.04	54.9667
CCR6	30.35	11.67	53.4	129.31	91.52	15.04	55.215
ZNF205	44.01	59.93	70.39	45.04	48.56	63.49	55.2367
CCL13	135.08	50.59	24.27	18.89	73.78	31.74	55.725
POU2AF1	6.07	6.23	14.56	136.58	146.62	29.24	56.55
MST1R	18.21	17.9	133.49	63.2	28.95	79.36	56.8517
PYCARD	45.53	40.47	84.95	90.81	42.03	39.26	57.175
CLEC7A	122.94	42.81	63.1	35.6	36.42	42.6	57.245
CD3EAP	68.3	66.16	80.09	43.59	30.82	55.97	57.4883
CD274	33.39	151	58.25	35.6	45.76	23.39	57.8983
ADORA2A	33.39	32.69	55.82	125.68	71.91	30.07	58.26
TBX21	42.5	20.24	89.8	94.44	59.77	45.11	58.6433
SPA17	81.96	38.92	63.1	88.63	39.22	45.11	59.49
ATG10	60.71	78.61	60.68	50.85	49.5	56.81	59.5267
TICAM2	69.82	60.71	55.82	37.05	72.85	61.82	59.6783
LAG3	84.99	9.34	111.65	85	34.55	35.92	60.2417
TNFRSF10C	125.97	105.07	58.25	29.79	28.95	15.87	60.65
NLRP3	103.21	59.15	41.26	84.27	56.97	21.72	61.0967
TNFRSF17	37.94	11.67	99.51	116.24	69.11	35.92	61.7317
CD55	78.92	42.03	41.26	53.03	71.91	84.37	61.92
TNF	78.92	51.37	67.96	98.08	59.77	17.54	62.2733
CARD9	53.12	52.93	87.38	78.46	47.63	56.81	62.7217
ICOS	37.94	8.56	48.54	199.78	64.44	18.38	62.94
LRRN3	62.23	76.28	87.38	67.56	62.57	24.23	63.375
RORC	15.18	11.67	135.92	107.52	13.07	98.58	63.6567
HSD11B1	203.38	51.37	43.69	13.08	42.96	27.57	63.675
CXCR5	12.14	3.11	14.56	168.54	162.5	23.39	64.04
BIRC5	30.35	131.54	58.25	86.45	42.03	40.1	64.7867
GZMB	107.76	15.57	41.26	92.26	121.41	12.53	65.1317
TNFSF15	45.53	173.57	72.81	17.44	25.22	56.81	65.23
IL34	12.14	23.35	111.65	58.12	93.39	93.56	65.3683
HRAS	80.44	69.27	55.82	43.59	59.77	83.54	65.405
HAVCR2	92.58	64.6	48.54	60.3	82.18	44.28	65.4133
CFP	37.94	10.9	41.26	92.26	191.45	20.88	65.7817
CXCR3	27.32	13.23	87.38	132.95	93.39	42.6	66.145
CD8B	42.5	14.79	92.23	167.82	48.56	31.74	66.2733
CTSW	51.6	10.9	58.25	141.66	104.6	30.91	66.32
CXCR6	37.94	189.13	50.97	45.77	30.82	45.95	66.7633
TIGIT	40.98	14.01	65.53	152.56	95.26	33.42	66.96
CD28	30.35	103.52	31.55	154.74	66.31	15.87	67.0567
ITGAE	92.58	42.81	58.25	50.85	70.04	88.55	67.18
IL21R	36.43	31.91	53.4	184.53	80.32	18.38	67.495
TNFRSF12A	224.63	80.95	63.1	13.8	11.21	11.7	67.565
PDCD1LG2	65.26	58.37	36.41	43.59	138.22	67.67	68.2533
LILRB1	36.43	47.48	50.97	109.7	143.82	22.56	68.4933
KLRC1	75.89	34.25	121.35	36.32	46.7	96.9	68.5683
SH2B2	75.89	73.16	87.38	81.37	57.9	35.92	68.6033
MAPK11	88.03	47.48	29.13	45.77	113.94	88.55	68.8167
FADD	63.75	99.63	77.67	45.77	48.56	77.69	68.845
EGR2	68.3	69.27	55.82	102.43	62.57	57.64	69.3383
IRF5	69.82	64.6	60.68	108.97	84.99	34.25	70.5517
BLNK	19.73	56.82	41.26	170.72	93.39	41.77	70.615
CD40LG	40.98	16.34	48.54	160.55	120.47	37.59	70.745
BLK	7.59	7	36.41	200.51	149.43	26.73	71.2783
TNFSF13	71.33	40.47	58.25	72.65	93.39	93.56	71.6083
IRAK2	89.55	35.02	48.54	63.2	143.82	50.96	71.8483
IL18R1	86.51	108.97	67.96	82.82	56.97	30.91	72.3567
CX3CR1	15.18	46.7	123.78	79.19	43.89	126.14	72.48
TLR6	33.39	33.47	60.68	124.96	140.09	45.95	73.09
IL18	53.12	36.58	55.82	116.96	113	64.32	73.3
TLR3	27.32	147.1	36.41	29.06	109.27	96.07	74.205
TNFRSF13B	4.55	7	26.7	243.37	132.62	31.74	74.33
CD37	16.7	13.23	48.54	247.01	111.14	16.71	75.555
C5	68.3	49.81	121.35	53.03	93.39	70.17	76.0083
BTK	54.64	39.69	53.4	161.28	113	34.25	76.0433
KLRC2	138.11	29.58	97.08	31.97	42.96	117.79	76.2483
CCR1	92.58	115.97	70.39	42.86	100.86	38.43	76.8483
IL2RA	160.88	34.25	41.26	111.88	80.32	32.58	76.8617
IFNL1	51.6	46.7	182.03	25.43	68.18	89.39	77.2217
LYN	57.67	94.96	53.4	95.17	116.74	48.45	77.7317
SPN	30.35	5.45	80.09	233.2	87.79	31.74	78.1033
PPBP	142.67	235.05	31.55	20.34	21.48	19.21	78.3833
NCAM1	151.77	18.68	89.8	38.5	88.72	85.21	78.78
MICB	80.44	35.8	55.82	156.19	111.14	35.92	79.2183
TNFRSF11A	69.82	78.61	58.25	58.12	130.75	84.37	79.9867
CD180	57.67	48.26	82.52	114.78	136.35	46.78	81.06
ITGAM	110.8	105.07	80.09	75.55	72.85	44.28	81.44
KLRB1	77.41	17.12	94.66	113.33	114.87	75.18	82.095
CLEC4A	75.89	63.82	114.07	71.2	99.93	75.18	83.3483
PRKCE	66.78	126.87	114.07	80.64	61.64	60.98	85.1633
TNFSF13B	69.82	82.5	82.52	145.3	96.19	38.43	85.7933
GNLY	244.36	21.01	53.4	87.18	66.31	46.78	86.5067
NFKB1	97.14	75.5	60.68	95.9	117.67	74.35	86.8733
CD6	48.57	14.01	92.23	239.74	85.92	43.44	87.3183
IL15	165.43	49.03	75.24	87.18	98.99	55.97	88.64
C6	24.28	23.35	60.68	29.79	293.25	103.59	89.1567
CD38	28.84	16.34	92.23	209.23	153.16	35.92	89.2867
TFEB	77.41	138.54	77.67	98.8	94.33	53.46	90.035
CCL8	129.01	143.21	72.81	36.32	121.41	39.26	90.3367
ELK1	112.31	83.28	114.07	98.08	68.18	71.84	91.2933
CXCL3	368.81	33.47	43.69	23.25	45.76	35.92	91.8167
TAL1	136.6	139.32	60.68	77.73	85.92	51.79	92.0067
SLC11A1	295.96	134.65	43.69	34.87	21.48	27.57	93.0367
BTLA	21.25	14.79	75.24	222.3	201.72	26.73	93.6717
CXCL11	18.21	35.8	359.21	77.01	50.43	21.72	93.73
ITGA2	56.16	50.59	135.92	80.64	36.42	204.67	94.0667
CD7	68.3	38.92	82.52	252.09	81.25	42.6	94.28
SELPLG	103.21	62.27	53.4	172.9	132.62	48.45	95.475
CSF1R	97.14	238.17	26.7	74.1	105.53	34.25	95.9817
CCR7	13.66	7.78	50.97	369.05	133.55	9.19	97.3667
IL12RB1	59.19	35.8	121.35	239.74	92.46	37.59	97.6883
ADA	151.77	26.46	63.1	106.79	168.1	73.51	98.2883
CCL18	63.75	11.67	14.56	54.49	453.88	24.23	103.763
PAX5	16.7	7	21.84	403.93	164.37	18.38	105.37
GATA3	16.7	109.74	152.91	256.45	10.27	86.88	105.492
CTLA4	63.75	17.12	72.81	347.26	113	19.21	105.525
TLR10	66.78	32.69	126.21	198.33	173.71	48.45	107.695
RIPK2	218.56	100.4	77.67	90.81	89.66	71.01	108.018
SLAMF7	31.87	9.34	75.24	85	245.62	202.16	108.205
SOCS1	103.21	155.67	77.67	175.81	90.59	52.63	109.263
FCER2	45.53	15.57	48.54	330.55	185.85	38.43	110.745
CEACAM1	71.33	170.45	145.63	49.4	117.67	116.12	111.767
LAIR2	118.38	198.47	63.1	143.12	113	36.76	112.138
TGFB2	297.48	186.8	70.39	39.96	25.22	54.3	112.358
MAP2K4	104.72	174.35	94.66	94.44	107.4	103.59	113.193
S100A8	429.52	176.68	16.99	15.98	25.22	19.21	113.933
POU2F2	44.01	89.51	106.79	250.64	149.43	47.62	114.667
GZMA	138.11	17.9	84.95	233.93	162.5	50.96	114.725
FOXJ1	103.21	53.7	201.45	42.86	133.55	154.55	114.887
IRAK4	75.89	112.08	99.51	177.99	140.09	86.04	115.267
LY96	162.4	133.87	106.79	92.99	130.75	66	115.467
IFIT2	57.67	203.92	179.61	58.12	126.08	76.02	116.903
IL17RA	119.9	99.63	109.22	182.35	112.07	82.7	117.645
TICAM1	173.02	124.53	106.79	124.96	99.93	91.06	120.048
CD5	56.16	11.67	92.23	382.13	141.02	42.6	120.968
RELB	188.2	77.83	87.38	184.53	142.89	63.49	124.053
PTGS2	218.56	59.93	24.27	92.99	317.53	35.92	124.867
BST1	221.59	141.66	87.38	73.38	167.17	60.98	125.36
IFNAR1	88.03	182.13	111.65	95.9	142.89	133.66	125.71
STAT4	160.88	28.8	131.06	275.34	102.73	58.48	126.215
TARP	69.82	29.58	169.9	192.52	146.62	150.37	126.468
PRF1	259.53	41.25	82.52	164.19	149.43	74.35	128.545
CREB5	250.43	196.92	67.96	37.78	125.14	93.56	128.632
KLRK1	107.76	21.01	172.32	217.22	152.23	118.62	131.527
TNFRSF10B	217.04	79.39	118.93	164.91	105.53	103.59	131.565
ECSIT	104.72	98.85	155.33	100.26	141.02	191.3	131.913
CR2	24.28	18.68	50.97	329.82	341.81	30.07	132.605
CD247	56.16	24.91	94.66	363.97	194.25	66.83	133.463
FEZ1	338.46	120.64	77.67	53.03	150.36	64.32	134.08
CASP1	86.51	120.64	155.33	108.25	180.24	153.71	134.113
C3AR1	267.12	237.39	77.67	70.47	102.73	50.12	134.25
COLEC12	132.04	288.76	97.08	34.87	141.95	122.8	136.25
LY9	36.43	19.46	75.24	396.66	254.96	40.1	137.142
TIRAP	154.81	144.77	220.87	158.37	83.12	63.49	137.572
EPCAM	48.57	30.35	211.16	233.2	21.48	280.69	137.575
IRF3	109.28	168.12	157.76	183.8	105.53	101.08	137.595
CD8A	100.17	7.78	165.04	331.28	115.8	107.76	137.972
RELA	183.65	132.32	150.48	135.85	102.73	122.8	137.972
IL11RA	77.41	132.32	169.9	159.83	143.82	157.05	140.055
PLAUR	421.93	91.84	58.25	140.94	85.92	46.78	140.943
CASP3	119.9	195.36	123.78	148.2	145.69	121.13	142.343
GZMK	84.99	16.34	94.66	425.72	219.47	32.58	145.627
CD3E	53.12	5.45	101.94	443.16	201.72	78.53	147.32
CCL28	12.14	7.78	266.98	6.54	12.14	579.76	147.557
NCF4	223.11	205.48	77.67	174.36	154.1	58.48	148.867
SLAMF1	247.39	122.2	145.63	286.24	75.65	16.71	148.97
HLA-DOB	42.5	23.35	84.95	415.55	286.71	47.62	150.113
MSR1	383.99	171.23	104.37	99.53	84.99	60.98	150.848
CD96	62.23	16.34	169.9	408.29	165.3	85.21	151.212
MAPK8	144.19	151	138.34	125.68	158.76	190.47	151.407
PIK3CG	80.44	71.61	131.06	371.23	204.53	53.46	152.055
ATF1	139.63	193.8	135.92	139.49	158.76	157.89	154.248
KIT	42.5	67.71	196.59	20.34	46.7	558.87	155.452
ABCB1	163.92	71.61	177.18	122.05	124.21	275.68	155.775
LILRB2	217.04	184.46	140.77	262.99	107.4	25.06	156.287
ENTPD1	127.49	107.41	169.9	193.25	152.23	193.81	157.348
CXCL13	40.98	14.01	55.82	683.62	129.81	31.74	159.33
IL6R	279.27	108.19	140.77	203.42	142.89	85.21	159.958
MICA	124.46	83.28	315.52	177.26	115.8	160.39	162.785
CD3D	42.5	16.34	128.64	544.14	183.98	62.65	163.042
ITK	132.04	14.01	114.07	428.63	233.48	60.15	163.73
PDGFC	215.52	154.89	148.05	55.21	220.4	200.49	165.76
IKBKE	74.37	80.95	196.59	408.29	159.7	88.55	168.075
CFB	84.99	81.72	266.98	355.25	88.72	142.02	169.947
CSF1	349.08	179.02	82.52	77.73	240.95	91.06	170.06
CXCL16	262.57	155.67	123.78	161.28	173.71	143.69	170.117
IFIH1	169.99	201.59	283.97	191.07	131.68	48.45	171.125
PLA2G6	112.31	127.65	225.72	216.49	182.11	162.9	171.197
IFI35	176.06	143.21	254.85	168.54	212.93	72.68	171.378
MME	103.21	386.05	106.79	25.43	254.96	156.22	172.11
CCL3L1	299	294.99	63.1	46.5	294.18	40.1	172.978
TLR2	289.89	223.38	177.18	141.66	92.46	115.28	173.308
ALCAM	339.98	87.17	148.05	289.87	50.43	126.98	173.747
CD27	36.43	20.24	162.62	517.98	269.9	51.79	176.493
CD84	145.7	122.2	116.5	386.49	215.73	75.18	176.967
CCL3	327.83	311.33	46.11	58.85	271.77	50.96	177.808
LCK	60.71	18.68	118.93	509.27	278.31	81.03	177.822
IDO1	118.38	535.49	133.49	153.29	99.93	29.24	178.303
ITGB3	767.98	137.76	72.81	24.7	38.29	30.91	178.742
SYK	138.11	189.13	72.81	360.34	257.76	78.53	182.78
IL15RA	271.68	131.54	174.75	143.84	200.79	177.1	183.283
MAP4K2	129.01	207.04	155.33	348.71	178.38	84.37	183.807
ICOSLG	145.7	165.78	152.91	374.87	155.96	116.95	185.362
CD58	221.59	119.86	194.17	234.65	219.47	124.47	185.702
PPARG	53.12	264.63	70.39	41.41	530.46	157.89	186.317
CARD11	47.05	13.23	199.02	527.43	250.29	81.03	186.342
PSEN2	209.45	169.68	208.73	176.54	228.81	126.98	186.698
TRAF6	261.05	180.57	172.32	175.08	183.98	162.06	189.177
MUC1	254.98	46.7	303.39	377.77	15.88	140.34	189.843
ATG5	188.2	217.15	191.74	175.81	199.86	167.91	190.112
VEGFC	418.9	244.39	111.65	102.43	175.58	89.39	190.39
EBI3	106.24	961.23	4.85	29.06	43.89	26.73	195.333
CKLF	226.14	234.28	133.49	223.03	233.48	132.83	197.208
CYFIP2	95.62	313.67	104.37	350.89	249.35	70.17	197.345
TNFRSF13C	10.62	17.12	58.25	703.24	390.37	20.88	200.08
PIN1	242.84	244.39	157.76	249.91	186.78	123.64	200.887
C2	303.55	294.99	167.47	166.37	225.07	51.79	201.54
CD40	115.35	105.07	133.49	310.94	404.38	146.19	202.57
CCL4	596.47	219.49	67.96	118.42	183.05	34.25	203.273
TLR1	141.15	180.57	216.01	284.06	268.97	138.67	204.905
NFATC1	379.44	73.16	131.06	340.72	196.12	115.28	205.963
IL1RL1	204.9	932.44	43.69	18.89	34.55	28.4	210.478
SIGIRR	119.9	129.98	291.25	485.29	120.47	119.46	211.058
RUNX3	118.38	19.46	140.77	626.96	272.7	89.39	211.277
CD34	156.33	567.4	123.78	51.58	176.51	195.48	211.847
DUSP4	136.6	91.06	167.47	515.81	185.85	184.62	213.568
CFI	364.26	140.1	254.85	78.46	199.86	243.93	213.577
ATG16L1	201.86	156.44	208.73	366.88	174.64	172.92	213.578
PNMA1	485.68	179.02	99.51	137.31	237.21	157.89	216.103
IRF2	186.68	199.25	196.59	181.62	296.05	246.44	217.772
CHUK	329.35	256.07	228.15	217.95	144.76	135.33	218.602
MAP2K1	343.01	280.2	114.07	209.23	240.02	126.98	218.918
NOD1	221.59	370.48	186.89	166.37	192.39	178.77	219.415
FLT3LG	163.92	71.61	245.14	391.58	289.51	167.91	221.612
CD200	414.34	287.2	148.05	177.26	171.84	145.36	224.008
MERTK	323.28	222.6	148.05	171.45	286.71	197.15	224.873
ISG20	144.19	64.6	378.63	515.08	181.18	92.73	229.402
IL6	1079.12	42.81	33.98	46.5	132.62	42.6	229.605
IGF2R	309.62	252.18	182.03	192.52	274.57	170.42	230.223
ICAM3	80.44	56.04	123.78	422.09	567.82	137.84	231.335
NFATC3	139.63	208.59	177.18	329.1	327.8	210.52	232.137
PIK3CD	113.83	120.64	189.31	519.44	359.56	101.08	233.977
S100B	13.66	6.23	106.79	60.3	1005.82	211.35	234.025
CX3CL1	119.9	76.28	393.19	105.34	205.46	511.26	235.238
AMICA1	119.9	108.19	262.13	509.27	287.64	129.48	236.102
BMI1	265.61	291.09	206.3	152.56	255.89	267.32	239.795
TRAF2	163.92	291.09	288.82	337.82	220.4	149.53	241.93
ITGAX	367.29	116.75	220.87	446.79	259.63	77.69	248.17
CD48	74.37	21.01	165.04	646.57	488.44	104.42	249.975
ITGA4	151.77	179.02	237.86	552.86	305.39	81.03	251.322
JAK3	136.6	204.7	167.47	600.08	310.06	91.06	251.662
ICAM2	209.45	326.12	77.67	290.59	498.71	113.61	252.692
ATG7	259.53	283.31	259.7	257.9	219.47	236.41	252.72
TRAF3	268.64	173.57	199.02	398.84	345.55	134.5	253.353
TPSAB1	385.51	77.83	509.69	360.34	146.62	51.79	255.297
CD19	22.77	16.34	55.82	918.28	485.63	40.1	256.49
CD209	173.02	155.67	33.98	190.34	942.32	52.63	257.993
CXCL1	1048.76	64.6	38.83	138.03	234.41	35.09	259.953
PSEN1	233.73	399.28	225.72	262.99	251.22	192.97	260.985
HCK	280.78	346.36	128.64	321.11	403.45	89.39	261.622
TYK2	201.86	259.18	196.59	366.88	286.71	258.97	261.698
NOTCH1	350.6	215.6	213.58	236.83	310.99	243.1	261.783
FCGR3A	314.17	530.04	58.25	196.88	376.37	101.92	262.938
IKBKG	245.87	373.6	300.96	340.72	177.44	141.18	263.295
IL2RG	166.95	166.56	179.61	552.86	448.28	81.87	266.022
CCND3	245.87	319.11	199.02	403.2	212	225.55	267.458
NUP107	180.61	251.4	334.94	297.86	246.55	313.27	270.772
PVR	775.57	393.06	131.06	104.61	102.73	120.3	271.222
YTHDF2	250.43	403.17	196.59	398.84	191.45	192.97	272.242
CMKLR1	248.91	693.49	114.07	154.74	374.5	76.02	276.955
TBK1	288.37	530.82	252.42	239.01	193.32	164.57	278.085
PLAU	502.37	441.31	235.43	172.18	169.97	150.37	278.605
REPS1	264.09	296.54	298.53	326.19	240.02	249.78	279.192
TOLLIP	338.46	301.21	245.14	247.01	290.45	263.15	280.903
IL1RAP	418.9	914.53	126.21	66.11	83.12	94.4	283.878
TAB1	230.7	280.2	429.6	281.88	186.78	304.08	285.54
IRF1	417.38	233.5	259.7	414.1	255.89	137	286.262
SELL	91.06	28.8	72.81	876.87	625.72	28.4	287.277
CD4	268.64	244.39	143.2	556.49	452.01	95.23	293.327
TAP1	367.29	212.48	378.63	525.25	185.85	92.73	293.705
SMAD2	355.15	261.52	245.14	233.2	329.67	380.94	300.937
BAX	367.29	389.94	271.83	360.34	226.01	190.47	300.98
NT5E	890.92	214.82	196.59	91.54	272.7	147.03	302.267
RORA	649.6	141.66	264.55	336.36	212	213.02	302.865
TCF7	60.71	48.26	162.62	958.23	455.75	133.66	303.205
IL2RB	273.19	617.21	157.76	450.42	242.82	81.87	303.878
PSMB10	201.86	237.39	276.69	555.76	373.56	187.13	305.398
RUNX1	373.37	173.57	577.65	276.06	119.54	335.82	309.335
TP53	327.83	347.91	276.69	383.58	258.69	288.21	313.818
MYD88	437.11	339.35	288.82	340	313.79	169.58	314.775
ZAP70	98.65	32.69	390.76	948.06	294.18	126.98	315.22
MARCO	66.78	31.91	50.97	433.71	1279.46	33.42	316.042
IL7R	121.42	12.45	276.69	851.44	452.01	192.97	317.83
ITGAL	109.28	88.73	245.14	970.59	420.26	112.78	324.463
MAPK1	449.25	281.75	220.87	295.68	404.38	306.59	326.42
DDX58	251.95	228.05	616.48	262.26	424.93	179.61	327.213
INPP5D	324.8	263.07	254.85	586.27	388.51	156.22	328.953
CREB1	315.69	374.38	286.4	333.46	357.69	314.94	330.427
ITGB2	336.94	281.75	182.03	635.68	432.4	120.3	331.517
MAF	414.34	537.05	203.88	217.95	457.62	174.6	334.24
NLRC5	232.22	86.39	332.51	724.31	455.75	185.46	336.107
DPP4	147.22	1630.6	101.94	53.76	48.56	36.76	336.473
ATF2	244.36	371.26	388.34	292.05	404.38	339.17	339.927
TNFRSF1B	417.38	380.6	133.49	389.4	524.86	195.48	340.202
IRAK1	558.53	362.7	325.23	373.41	216.67	217.2	342.29
HLA-DMB	201.86	216.38	155.33	714.86	592.1	182.11	343.773
IRF8	210.97	132.32	165.04	988.02	520.19	46.78	343.887
REL	475.05	162.67	145.63	651.66	446.41	185.46	344.48
IRF4	147.22	19.46	475.71	742.47	555.68	128.65	344.865
CCL5	314.17	75.5	512.12	527.43	334.34	308.26	345.303
TAP2	300.51	177.46	519.4	568.11	329.67	177.1	345.375
ICAM1	731.55	224.94	155.33	400.29	439.87	121.97	345.658
PTPRC	265.61	185.24	213.58	906.65	399.71	109.44	346.705
MAP3K7	336.94	405.51	349.5	395.21	300.72	330.81	353.115
PRKCD	285.34	357.25	410.18	626.96	328.74	136.17	357.44
IKBKB	235.25	188.36	580.08	569.57	312.86	258.97	357.515
IFIT1	230.7	210.15	817.93	185.98	521.12	188.8	359.113
TNFSF12	464.43	256.07	259.7	279.7	554.74	343.34	359.663
MAPKAPK2	728.52	244.39	259.7	368.33	345.55	219.71	361.033
ABL1	648.08	349.47	296.11	268.8	307.26	300.74	361.743
TLR4	623.79	474	230.57	227.39	515.52	142.85	369.02
MAVS	294.44	438.98	259.7	355.25	465.09	412.68	371.023
BCL10	553.98	377.49	269.41	479.48	346.48	257.3	380.69
CASP8	188.2	205.48	497.55	822.38	353.95	225.55	382.185
IL4R	655.67	347.13	247.56	445.34	372.63	243.1	385.238
IL8	1929.05	247.51	48.54	27.61	48.56	20.05	386.887
ITGA6	332.39	759.65	313.1	176.54	211.06	538.82	388.593
C3	192.75	84.06	368.92	363.97	595.84	729.29	389.138
NFATC4	391.58	499.69	667.45	307.3	188.65	281.52	389.365
CSF3R	162.4	1735.67	162.62	151.11	75.65	63.49	391.823
OAS3	429.52	251.4	572.79	339.27	568.75	198.82	393.425
IL13RA1	525.14	445.2	439.3	353.07	360.49	283.2	401.067
IRF7	306.58	249.84	713.57	567.39	440.81	131.16	401.558
CTSH	335.42	119.08	165.04	614.61	806.9	373.42	402.412
IL16	106.24	108.19	298.53	1049.77	666.81	192.14	403.613
CDH5	248.91	1358.18	150.48	106.79	349.28	211.35	404.165
IL10RA	259.53	243.62	305.81	831.83	669.61	128.65	406.508
MRC1	714.86	675.59	101.94	138.03	662.14	147.03	406.598
PSMB9	294.44	116.75	453.87	747.55	593.97	236.41	407.165
CXCL9	130.53	30.35	907.73	1228.49	130.75	73.51	416.893
CYBB	528.18	622.66	184.46	447.52	621.05	135.33	423.2
CD79A	42.5	31.13	138.34	1635.32	656.54	46.78	425.102
CTSL	575.23	1420.45	87.38	111.15	277.37	114.45	431.005
STAT5B	350.6	704.39	300.96	320.38	522.99	387.62	431.157
CD22	74.37	30.35	140.77	1619.34	672.42	68.5	434.292
MAP3K5	723.96	163.45	339.79	430.08	620.12	333.32	435.12
CD79B	45.53	46.7	167.47	1543.06	758.34	57.64	436.457
GTF3C1	397.65	418.74	550.95	650.93	292.31	312.43	437.168
BCL2L1	456.84	633.56	354.36	394.48	445.48	361.72	441.073
CD68	751.28	450.65	150.48	348.71	779.82	173.76	442.45
VCAM1	487.2	208.59	131.06	545.59	1143.11	148.7	444.042
CDKN1A	1614.88	259.96	106.79	184.53	413.72	95.23	445.852
DOCK9	476.57	957.34	325.23	270.98	296.05	373.42	449.932
MAPK3	467.47	772.88	279.12	287.69	479.1	413.52	449.963
MEF2C	403.72	666.25	252.42	499.1	612.65	288.21	453.725
SBNO2	816.55	361.92	432.02	685.08	208.26	223.05	454.48
C1QBP	576.74	492.68	351.93	472.22	416.52	443.59	458.947
ST6GAL1	262.57	247.51	177.18	776.61	994.62	296.56	459.175
LIF	2458.75	49.03	33.98	143.12	59.77	19.21	460.643
TNFRSF14	221.59	307.44	512.12	694.52	631.32	487.87	475.81
CR1	352.12	589.19	55.82	830.37	995.55	36.76	476.635
ITCH	475.05	610.99	458.72	454.78	457.62	413.52	478.447
THY1	1730.23	189.91	444.16	132.95	223.2	153.71	479.027
LTBR	1022.96	561.17	327.66	223.76	325.93	426.88	481.393
MS4A1	16.7	14.79	31.55	1912.11	934.84	10.86	486.808
CYLD	453.81	313.67	529.11	925.54	438.94	279.85	490.153
ANP32B	640.49	602.43	334.94	527.43	480.96	401.82	498.012
CD83	758.87	245.95	128.64	1180.54	643.46	57.64	502.517
PSMD7	937.97	764.32	296.11	369.05	372.63	279.85	503.322
MAP3K1	238.29	393.06	526.68	824.56	539.8	500.4	503.798
PSMB8	459.88	287.98	482.99	647.3	695.76	462.8	506.118
HLA-G	499.34	1485.83	194.17	355.98	400.65	204.67	523.44
SIGLEC1	622.28	757.31	310.67	406.83	987.14	89.39	528.937
JAM3	840.83	1320.04	354.36	140.94	246.55	284.03	531.125
NFKB2	698.16	358.81	449.01	763.54	657.47	310.76	539.625
SAA1	66.78	28.8	497.55	72.65	1852.88	760.2	546.477
FCGR2B	115.35	2533.46	133.49	196.88	268.03	81.87	554.847
FCGR2A	1367.49	1148.03	245.14	285.51	194.25	127.81	561.372
LTB	53.12	20.24	213.58	2236.85	808.77	35.92	561.413
CDH1	80.44	1523.19	580.08	284.78	159.7	759.37	564.593
HLA-DMA	552.46	175.9	519.4	1018.53	804.1	340.84	568.538
IFNAR2	508.44	588.42	601.92	728.67	595.84	396.81	570.017
PSMB7	585.85	821.14	504.84	503.45	530.46	505.41	575.192
SMAD3	790.75	646.79	470.86	584.82	532.33	469.49	582.507
BCL6	1044.21	407.07	317.95	254.27	926.44	588.95	589.815
IFNGR1	645.04	575.18	412.61	602.26	742.46	573.07	591.77
FYN	906.09	407.84	398.04	837.64	712.57	292.38	592.427
ISG15	1288.57	419.52	919.87	329.1	502.44	96.9	592.733
IL1R1	1883.52	923.1	225.72	185.25	197.06	152.88	594.588
DUSP6	880.29	844.49	264.55	417	827.45	346.68	596.743
NFATC2	1446.41	484.9	361.64	731.57	376.37	207.18	601.345
BCL2	324.8	628.11	987.83	1266.27	294.18	222.21	620.567
CTSS	657.18	491.9	356.78	934.99	991.81	298.23	621.815
JAK2	470.5	642.12	759.68	929.18	708.84	252.29	627.102
CD14	1628.54	1031.28	223.29	197.6	459.48	245.6	630.965
CD53	552.46	278.64	303.39	1451.52	1040.38	194.64	636.838
MCAM	1804.6	1057.75	99.51	89.36	568.75	214.69	639.11
EP300	458.36	894.3	584.93	733.75	648.13	542.17	643.607
BST2	528.18	912.98	626.19	632.04	843.32	348.36	648.512
AXL	1510.16	642.12	337.37	321.11	754.6	353.37	653.122
THBD	1493.46	634.34	133.49	684.35	859.2	139.51	657.392
TFRC	1241.52	1504.51	157.76	362.52	467.89	220.54	659.123
MAPK14	816.55	974.47	594.64	580.46	563.15	453.61	663.813
SPP1	1086.71	2577.04	140.77	56.67	39.22	86.04	664.408
IFI16	1141.34	420.3	662.6	623.32	697.63	500.4	674.265
HLA-DQB1	541.84	78.61	456.29	1636.77	1035.71	356.71	684.322
LAMP2	1018.41	737.85	696.58	628.41	436.14	622.36	689.958
CSF2RB	446.22	1293.58	361.64	1018.53	964.73	115.28	699.997
ENG	1006.27	1390.09	320.38	357.43	768.61	360.05	700.472
CD276	1472.21	1080.32	674.73	329.1	213.87	438.58	701.468
ITGA1	1699.88	1161.26	334.94	208.5	453.88	425.21	713.945
FCER1G	1548.1	794.67	259.7	685.08	869.47	162.9	719.987
C1S	1575.42	101.96	735.41	335.64	939.51	637.4	720.89
TANK	511.48	670.14	868.9	748.28	582.76	946.49	721.342
VEGFA	2017.08	419.52	371.35	456.96	844.26	232.24	723.568
GPI	1127.68	500.46	512.12	772.25	1003.02	452.78	728.052
AKT3	1628.54	741.75	531.53	472.22	508.98	515.43	733.075
HMGB1	740.66	691.15	757.25	865.24	728.45	677.5	743.375
TNFRSF1A	1221.79	926.21	512.12	508.54	805.03	496.22	744.985
STAT1	382.47	285.65	881.04	1155.84	1423.28	385.95	752.372
CD164	648.08	1023.5	415.03	618.24	1031.97	811.99	758.135
ITGB4	200.34	2234.58	732.98	204.87	223.2	1031.7	771.278
ETS1	699.68	447.54	334.94	1162.38	1434.49	548.85	771.313
MAP2K2	796.82	1010.27	786.38	867.42	649.07	644.08	792.34
LCP1	661.74	366.59	351.93	1754.46	1370.05	249.78	792.425
PDGFRB	936.45	1253.89	674.73	333.46	716.31	880.5	799.223
TGFB1	1145.9	1288.91	623.76	979.3	551.94	215.53	800.89
CD163	1816.74	1197.07	189.31	425.72	1048.78	146.19	803.968
JAK1	918.24	681.81	592.21	1141.31	1099.21	502.07	822.475
CXCL12	262.57	111.3	752.4	1004	2128.38	863.79	853.74
CCL2	2791.13	552.61	196.59	971.31	639.73	165.41	886.13
C1QA	1660.41	1107.56	257.27	673.45	1444.76	268.99	902.073
CD97	2971.75	791.56	271.83	869.6	525.79	165.41	932.657
CD47	604.06	986.92	907.73	1155.84	1055.32	908.06	936.322
TAPBP	1051.8	779.88	953.85	1588.82	699.5	621.53	949.23
EWSR1	991.09	1178.39	978.12	1252.46	717.24	588.95	951.042
CD9	1857.72	853.05	805.8	1227.03	330.6	685.02	959.87
LTF	44.01	17.9	1575.19	1854.72	71.91	2250.53	969.043
CCL14	2369.2	14.01	206.3	513.63	2230.18	638.23	995.258
LGALS3	1844.06	951.12	633.47	302.94	1331.76	1090.18	1025.59
HLA-DPA1	1001.71	230.38	519.4	1537.97	2008.84	1014.16	1052.08
TNFSF10	326.32	1102.89	1844.59	965.5	1021.7	1069.29	1055.05
CFD	1446.41	400.06	310.67	225.94	3429.32	550.52	1060.49
TNFAIP3	3079.51	483.34	327.66	1506.01	902.16	123.64	1070.39
ITGA5	4509.22	1183.84	133.49	173.63	231.61	194.64	1071.07
LRP1	1505.6	1669.51	982.97	294.23	1216.89	900.55	1094.96
EGR1	2528.56	680.26	293.68	716.32	2204.03	164.57	1097.9
MIF	1545.07	1719.33	944.14	1421.73	414.66	605.65	1108.43
ILF3	1170.18	1177.61	1043.65	1384.68	981.54	977.4	1122.51
IGF1R	1053.32	1604.13	1567.9	1143.49	550.07	1156.17	1179.18
CXCL2	3430.1	90.29	242.71	606.62	2322.64	401.82	1182.36
C7	358.19	3412.97	356.78	1893.22	1285.06	172.92	1246.52
CEBPB	4055.42	1639.16	305.81	328.37	740.59	442.75	1252.02
CCL19	37.94	18.68	1135.88	4260.84	2167.61	120.3	1290.21
IFI27	2021.64	1132.47	1419.85	328.37	1787.51	1082.66	1295.42
IFITM2	3131.11	1387.76	781.53	930.63	1212.22	833.71	1379.49
HLA-DPB1	986.53	186.02	684.44	2534.71	2663.51	1299.86	1392.51
STAT2	1252.14	1158.15	2650.39	1365.07	1170.19	828.7	1404.11
IFITM1	1416.06	1095.11	1431.99	1254.64	2145.19	1145.31	1414.72
CD46	1240	2537.35	1080.06	1324.38	1346.7	1302.37	1471.81
LAMP1	2751.67	1884.33	919.87	980.03	1237.43	1314.06	1514.56
CXCL14	268.64	1279.57	2786.31	1185.63	1102.95	2639.82	1543.82
NRP1	1842.54	3263.53	1099.48	768.62	2227.38	1093.52	1715.85
STAT6	1880.49	1475.71	2058.18	2625.52	1495.19	1345.81	1813.48
CD24	239.8	1146.48	3555.7	3072.31	218.54	2704.98	1822.97
CXCR4	1912.36	296.54	276.69	4571.05	4057.84	405.16	1919.94
C1R	5758.33	600.09	1235.39	817.3	1803.38	1312.39	1921.15
PECAM1	2270.55	5904.39	594.64	810.03	1615.67	681.67	1979.49
C1QB	4286.11	2125.61	507.26	1628.78	3034.28	477.84	2009.98
STAT3	3859.63	1801.05	1354.32	1742.84	1716.53	1651.56	2020.99
HLA-DQA1	1705.95	251.4	1303.35	5327.32	2816.68	909.73	2052.41
MX1	1681.66	1000.15	4317.81	2138.77	2685.93	691.7	2086
HLA-C	2416.25	1079.54	2327.59	3686.19	2543.97	1280.65	2222.36
SERPING1	5007.04	1298.25	1664.99	741.74	2551.45	2082.62	2224.35
F13A1	3405.82	8637.88	305.81	121.32	890.02	656.61	2336.24
APOE	906.09	1358.18	1468.39	3605.55	5975.16	999.96	2385.55
HLA-DRA	1904.77	611.77	1128.6	4208.53	5569.85	2139.42	2593.82
CCL21	2325.19	7	458.72	4928.48	7687.96	415.19	2637.09
APP	4742.96	3276.76	2356.71	1368.7	1318.68	3138.54	2700.39
NFKBIA	9199.06	1841.52	856.77	2110.44	2072.35	781.92	2810.34
CD63	6081.61	2997.34	1740.23	1542.33	3260.28	1581.38	2867.2
CD36	435.59	5441.29	820.36	383.58	8842.27	1446.89	2895
CD99	7905.94	2511.66	2383.41	1799.51	1919.19	1206.3	2954.33
ANXA1	7606.94	6715.41	1050.93	528.88	2358.13	1361.68	3270.33
A2M	4545.65	4353.19	2291.18	985.11	3424.65	4266.31	3311.01
C4B	2051.99	344.8	12086.9	3765.38	725.65	1045.9	3336.78
HLA-E	5049.54	2650.21	1900.42	4350.2	4074.65	2102.67	3354.62
CD44	12113.1	1219.64	1487.81	2777.36	1733.34	1144.48	3412.63
IL6ST	3615.27	7994.2	1657.71	2559.41	3134.21	1711.7	3445.42
HLA-DRB3	4399.94	867.84	3305.71	6638.63	3832.77	1646.54	3448.57
CD59	7186.53	3999.05	2169.82	1053.4	2487.01	3929.65	3470.91
ITGB1	9675.63	4771.15	1735.37	1748.65	3034.28	1534.6	3749.95
MFGE8	14526.3	1289.69	3669.77	690.89	784.49	5116.74	4346.32
THBS1	20389.4	2434.61	546.1	1438.44	1506.4	586.44	4483.56
HLA-B	5617.18	2075.8	4519.26	7249.6	6316.97	3434.27	4868.85
HLA-A	5659.67	2384.02	4623.62	8233.27	5518.48	2970.63	4898.28
FN1	6549.07	23727.3	876.18	138.03	367.03	328.31	5330.99
CD81	14567.3	4680.86	2885.82	3062.86	7259.29	3461.84	5986.33
CD74	5142.12	1984.74	3820.25	16035	11068.7	3547.05	6932.98
TXNIP	7742.02	6472.57	6206.09	7912.89	16817.9	6848.49	8666.66
FOS	20580.6	13874.5	1053.36	1806.04	17460.4	842.07	9269.5
RPS6	13098.1	9037.94	11057.9	14576.9	7232.21	12174.1	11196.2
PRG2	12060	64258.7	63.1	37.78	20.55	36.76	12746.2
COL3A1	15374.8	38291.4	23251.6	1795.15	3098.72	3609.7	14236.9
UBC	75134.5	22856.4	8871.04	13318.7	15262.9	6692.27	23689.3
IL32	34477.1	25135.3	64148.2	20384.5	50674	81087.5	45984.4
